# Supplementary material for: Dominant odor-active events link plant volatile signals to human perception and behavioral intentions in urban smellscapes
Source: Front Plant Sci. 2026 Jul 17;17:1884543. doi: 10.3389/fpls.2026.1884543 (PMC13424118; doi:10.3389/fpls.2026.1884543)
Supplement: Supplementary file 1 [file Table1.xlsx]

## Sheet: Table S1
TABLE S1. Plant materials, sampling information, and environmental conditions during volatile collection.
Species	Sample ID	Sampling date	Sampling time	Air temperature	Wind condition	Weather condition	Background odor condition
Chimonanthus praecox	Cpt6-1	January 11	5:50-6:15	0–1°C	Calm to very low wind	Clear	No detectable interfering odor sources
	Cpt6-2	January 11	5:50-6:15	0–1°C	Calm to very low wind	Clear	No detectable interfering odor sources
	Cpt6-3	January 11	5:50-6:15	0–1°C	Calm to very low wind	Clear	No detectable interfering odor sources
	Cpt6-1_5m	January 11	5:50-6:15	0–1°C	Calm to very low wind	Clear	No detectable interfering odor sources
	Cpt6-2_5m	January 11	5:50-6:15	0–1°C	Calm to very low wind	Clear	No detectable interfering odor sources
	Cpt6-3_5m	January 11	5:50-6:15	0–1°C	Calm to very low wind	Clear	No detectable interfering odor sources
	Cpt6-1_10m	January 11	5:50-6:15	0–1°C	Calm to very low wind	Clear	No detectable interfering odor sources
	Cpt6-2_10m	January 11	5:50-6:15	0–1°C	Calm to very low wind	Clear	No detectable interfering odor sources
	Cpt6-3_10m	January 11	5:50-6:15	0–1°C	Calm to very low wind	Clear	No detectable interfering odor sources
	Cpt13-1	January 11	13:00-13:20	5-6°C	Calm to very low wind	Clear	No detectable interfering odor sources
	Cpt13-2	January 11	13:00-13:20	5-6°C	Calm to very low wind	Clear	No detectable interfering odor sources
	Cpt13-3	January 11	13:00-13:20	5-6°C	Calm to very low wind	Clear	No detectable interfering odor sources
	Cpt13-1_5m	January 11	13:00-13:20	5-6°C	Calm to very low wind	Clear	No detectable interfering odor sources
	Cpt13-2_5m	January 11	13:00-13:20	5-6°C	Calm to very low wind	Clear	No detectable interfering odor sources
	Cpt13-3_5m	January 11	13:00-13:20	5-6°C	Calm to very low wind	Clear	No detectable interfering odor sources
	Cpt13-1_10m	January 11	13:00-13:20	5-6°C	Calm to very low wind	Clear	No detectable interfering odor sources
	Cpt13-2_10m	January 11	13:00-13:20	5-6°C	Calm to very low wind	Clear	No detectable interfering odor sources
	Cpt13-3_10m	January 11	13:00-13:20	5-6°C	Calm to very low wind	Clear	No detectable interfering odor sources
	Cpt19-1	January 11	19:00-19:15	3–4°C	Calm to very low wind	Clear	No detectable interfering odor sources
	Cpt19-2	January 11	19:00-19:15	3–4°C	Calm to very low wind	Clear	No detectable interfering odor sources
	Cpt19-3	January 11	19:00-19:15	3–4°C	Calm to very low wind	Clear	No detectable interfering odor sources
	Cpt19-1_5m	January 11	19:00-19:15	3–4°C	Calm to very low wind	Clear	No detectable interfering odor sources
	Cpt19-2_5m	January 11	19:00-19:15	3–4°C	Calm to very low wind	Clear	No detectable interfering odor sources
	Cpt19-3_5m	January 11	19:00-19:15	3–4°C	Calm to very low wind	Clear	No detectable interfering odor sources
	Cpt19-1_10m	January 11	19:00-19:15	3–4°C	Calm to very low wind	Clear	No detectable interfering odor sources
	Cpt19-2_10m	January 11	19:00-19:15	3–4°C	Calm to very low wind	Clear	No detectable interfering odor sources
	Cpt19-3_10m	January 11	19:00-19:15	3–4°C	Calm to very low wind	Clear	No detectable interfering odor sources
Syringa oblata	Sot6-1	April 15	5:55-6:10	17–18°C	Calm to very low wind	Clear	No detectable interfering odor sources
	Sot6-2	April 15	5:55-6:10	17–18°C	Calm to very low wind	Clear	No detectable interfering odor sources
	Sot6-3	April 15	5:55-6:10	17–18°C	Calm to very low wind	Clear	No detectable interfering odor sources
	Sot6-1_5m	April 15	5:55-6:10	17–18°C	Calm to very low wind	Clear	No detectable interfering odor sources
	Sot6-2_5m	April 15	5:55-6:10	17–18°C	Calm to very low wind	Clear	No detectable interfering odor sources
	Sot6-3_5m	April 15	5:55-6:10	17–18°C	Calm to very low wind	Clear	No detectable interfering odor sources
	Sot6-1_10m	April 15	5:55-6:10	17–18°C	Calm to very low wind	Clear	No detectable interfering odor sources
	Sot6-2_10m	April 15	5:55-6:10	17–18°C	Calm to very low wind	Clear	No detectable interfering odor sources
	Sot6-3_10m	April 15	5:55-6:10	17–18°C	Calm to very low wind	Clear	No detectable interfering odor sources
	Sot13-1	April 15	13:00-13:15	24–26°C	Calm to very low wind	Clear	No detectable interfering odor sources
	Sot13-2	April 15	13:00-13:15	24–26°C	Calm to very low wind	Clear	No detectable interfering odor sources
	Sot13-3	April 15	13:00-13:15	24–26°C	Calm to very low wind	Clear	No detectable interfering odor sources
	Sot13-1_5m	April 15	13:00-13:15	24–26°C	Calm to very low wind	Clear	No detectable interfering odor sources
	Sot13-2_5m	April 15	13:00-13:15	24–26°C	Calm to very low wind	Clear	No detectable interfering odor sources
	Sot13-3_5m	April 15	13:00-13:15	24–26°C	Calm to very low wind	Clear	No detectable interfering odor sources
	Sot13-1_10m	April 15	13:00-13:15	24–26°C	Calm to very low wind	Clear	No detectable interfering odor sources
	Sot13-2_10m	April 15	13:00-13:15	24–26°C	Calm to very low wind	Clear	No detectable interfering odor sources
	Sot13-3_10m	April 15	13:00-13:15	24–26°C	Calm to very low wind	Clear	No detectable interfering odor sources
	Sot19-1	April 15	19:00-19:15	22–23°C	Calm to very low wind	Clear	No detectable interfering odor sources
	Sot19-2	April 15	19:00-19:15	22–23°C	Calm to very low wind	Clear	No detectable interfering odor sources
	Sot19-3	April 15	19:00-19:15	22–23°C	Calm to very low wind	Clear	No detectable interfering odor sources
	Sot19-1_5m	April 15	19:00-19:15	22–23°C	Calm to very low wind	Clear	No detectable interfering odor sources
	Sot19-2_5m	April 15	19:00-19:15	22–23°C	Calm to very low wind	Clear	No detectable interfering odor sources
	Sot19-3_5m	April 15	19:00-19:15	22–23°C	Calm to very low wind	Clear	No detectable interfering odor sources
	Sot19-1_10m	April 15	19:00-19:15	22–23°C	Calm to very low wind	Clear	No detectable interfering odor sources
	Sot19-2_10m	April 15	19:00-19:15	22–23°C	Calm to very low wind	Clear	No detectable interfering odor sources
	Sot19-3_10m	April 15	19:00-19:15	22–23°C	Calm to very low wind	Clear	No detectable interfering odor sources
Osmanthus fragrans	Oft6-1	October 12	6:00-6:10	25–26°C	Calm to very low wind	Clear	No detectable interfering odor sources
	Oft6-2	October 12	6:00-6:10	25–26°C	Calm to very low wind	Clear	No detectable interfering odor sources
	Oft6-3	October 12	6:00-6:10	25–26°C	Calm to very low wind	Clear	No detectable interfering odor sources
	Oft6-1_5m	October 12	6:00-6:10	25–26°C	Calm to very low wind	Clear	No detectable interfering odor sources
	Oft6-2_5m	October 12	6:00-6:10	25–26°C	Calm to very low wind	Clear	No detectable interfering odor sources
	Oft6-3_5m	October 12	6:00-6:10	25–26°C	Calm to very low wind	Clear	No detectable interfering odor sources
	Oft6-1_10m	October 12	6:00-6:10	25–26°C	Calm to very low wind	Clear	No detectable interfering odor sources
	Oft6-2_10m	October 12	6:00-6:10	25–26°C	Calm to very low wind	Clear	No detectable interfering odor sources
	Oft6-3_10m	October 12	6:00-6:10	25–26°C	Calm to very low wind	Clear	No detectable interfering odor sources
	Oft13-1	October 12	13:00-13:10	31–32°C	Calm to very low wind	Clear	No detectable interfering odor sources
	Oft13-2	October 12	13:00-13:10	31–32°C	Calm to very low wind	Clear	No detectable interfering odor sources
	Oft13-3	October 12	13:00-13:10	31–32°C	Calm to very low wind	Clear	No detectable interfering odor sources
	Oft13-1_5m	October 12	13:00-13:10	31–32°C	Calm to very low wind	Clear	No detectable interfering odor sources
	Oft13-2_5m	October 12	13:00-13:10	31–32°C	Calm to very low wind	Clear	No detectable interfering odor sources
	Oft13-3_5m	October 12	13:00-13:10	31–32°C	Calm to very low wind	Clear	No detectable interfering odor sources
	Oft13-1_10m	October 12	13:00-13:10	31–32°C	Calm to very low wind	Clear	No detectable interfering odor sources
	Oft13-2_10m	October 12	13:00-13:10	31–32°C	Calm to very low wind	Clear	No detectable interfering odor sources
	Oft13-3_10m	October 12	13:00-13:10	31–32°C	Calm to very low wind	Clear	No detectable interfering odor sources
	Oft19-1	October 12	19:00-19:10	28–30°C	Calm to very low wind	Clear	No detectable interfering odor sources
	Oft19-2	October 12	19:00-19:10	28–30°C	Calm to very low wind	Clear	No detectable interfering odor sources
	Oft19-3	October 12	19:00-19:10	28–30°C	Calm to very low wind	Clear	No detectable interfering odor sources
	Oft19-1_5m	October 12	19:00-19:10	28–30°C	Calm to very low wind	Clear	No detectable interfering odor sources
	Oft19-2_5m	October 12	19:00-19:10	28–30°C	Calm to very low wind	Clear	No detectable interfering odor sources
	Oft19-3_5m	October 12	19:00-19:10	28–30°C	Calm to very low wind	Clear	No detectable interfering odor sources
	Oft19-1_10m	October 12	19:00-19:10	28–30°C	Calm to very low wind	Clear	No detectable interfering odor sources
	Oft19-2_10m	October 12	19:00-19:10	28–30°C	Calm to very low wind	Clear	No detectable interfering odor sources
	Oft19-3_10m	October 12	19:00-19:10	28–30°C	Calm to very low wind	Clear	No detectable interfering odor sources
Prunus mume	Pmt6-1	March 8	6:00-6:10	7–8°C	Calm to very low wind	Clear	No detectable interfering odor sources
	Pmt6-2	March 8	6:00-6:10	7–8°C	Calm to very low wind	Clear	No detectable interfering odor sources
	Pmt6-3	March 8	6:00-6:10	7–8°C	Calm to very low wind	Clear	No detectable interfering odor sources
	Pmt6-1_5m	March 8	6:00-6:10	7–8°C	Calm to very low wind	Clear	No detectable interfering odor sources
	Pmt6-2_5m	March 8	6:00-6:10	7–8°C	Calm to very low wind	Clear	No detectable interfering odor sources
	Pmt6-3_5m	March 8	6:00-6:10	7–8°C	Calm to very low wind	Clear	No detectable interfering odor sources
	Pmt6-1_10m	March 8	6:00-6:10	7–8°C	Calm to very low wind	Clear	No detectable interfering odor sources
	Pmt6-2_10m	March 8	6:00-6:10	7–8°C	Calm to very low wind	Clear	No detectable interfering odor sources
	Pmt6-3_10m	March 8	6:00-6:10	7–8°C	Calm to very low wind	Clear	No detectable interfering odor sources
	Pmt13-1	March 8	13:00-13:15	12–13°C	Calm to very low wind	Clear	No detectable interfering odor sources
	Pmt13-2	March 8	13:00-13:15	12–13°C	Calm to very low wind	Clear	No detectable interfering odor sources
	Pmt13-3	March 8	13:00-13:15	12–13°C	Calm to very low wind	Clear	No detectable interfering odor sources
	Pmt13-1_5m	March 8	13:00-13:15	12–13°C	Calm to very low wind	Clear	No detectable interfering odor sources
	Pmt13-2_5m	March 8	13:00-13:15	12–13°C	Calm to very low wind	Clear	No detectable interfering odor sources
	Pmt13-3_5m	March 8	13:00-13:15	12–13°C	Calm to very low wind	Clear	No detectable interfering odor sources
	Pmt13-1_10m	March 8	13:00-13:15	12–13°C	Calm to very low wind	Clear	No detectable interfering odor sources
	Pmt13-2_10m	March 8	13:00-13:15	12–13°C	Calm to very low wind	Clear	No detectable interfering odor sources
	Pmt13-3_10m	March 8	13:00-13:15	12–13°C	Calm to very low wind	Clear	No detectable interfering odor sources
	Pmt19-1	March 8	19:00-19:15	9–10°C	Calm to very low wind	Clear	No detectable interfering odor sources
	Pmt19-2	March 8	19:00-19:15	9–10°C	Calm to very low wind	Clear	No detectable interfering odor sources
	Pmt19-3	March 8	19:00-19:15	9–10°C	Calm to very low wind	Clear	No detectable interfering odor sources
	Pmt19-1_5m	March 8	19:00-19:15	9–10°C	Calm to very low wind	Clear	No detectable interfering odor sources
	Pmt19-2_5m	March 8	19:00-19:15	9–10°C	Calm to very low wind	Clear	No detectable interfering odor sources
	Pmt19-3_5m	March 8	19:00-19:15	9–10°C	Calm to very low wind	Clear	No detectable interfering odor sources
	Pmt19-1_10m	March 8	19:00-19:15	9–10°C	Calm to very low wind	Clear	No detectable interfering odor sources
	Pmt19-2_10m	March 8	19:00-19:15	9–10°C	Calm to very low wind	Clear	No detectable interfering odor sources
	Pmt19-3_10m	March 8	19:00-19:15	9–10°C	Calm to very low wind	Clear	No detectable interfering odor sources
Gardenia jasminoides	Gjt6-1	June 3	6:00-6:10	21–22°C	Calm to very low wind	Clear	No detectable interfering odor sources
	Gjt6-2	June 3	6:00-6:10	21–22°C	Calm to very low wind	Clear	No detectable interfering odor sources
	Gjt6-3	June 3	6:00-6:10	21–22°C	Calm to very low wind	Clear	No detectable interfering odor sources
	Gjt6-1_5m	June 3	6:00-6:10	21–22°C	Calm to very low wind	Clear	No detectable interfering odor sources
	Gjt6-2_5m	June 3	6:00-6:10	21–22°C	Calm to very low wind	Clear	No detectable interfering odor sources
	Gjt6-3_5m	June 3	6:00-6:10	21–22°C	Calm to very low wind	Clear	No detectable interfering odor sources
	Gjt6-1_10m	June 3	6:00-6:10	21–22°C	Calm to very low wind	Clear	No detectable interfering odor sources
	Gjt6-2_10m	June 3	6:00-6:10	21–22°C	Calm to very low wind	Clear	No detectable interfering odor sources
	Gjt6-3_10m	June 3	6:00-6:10	21–22°C	Calm to very low wind	Clear	No detectable interfering odor sources
	Gjt13-1	June 3	13:00-13:15	27–28°C	Calm to very low wind	Clear	No detectable interfering odor sources
	Gjt13-2	June 3	13:00-13:15	27–28°C	Calm to very low wind	Clear	No detectable interfering odor sources
	Gjt13-3	June 3	13:00-13:15	27–28°C	Calm to very low wind	Clear	No detectable interfering odor sources
	Gjt13-2_5m	June 3	13:00-13:15	27–28°C	Calm to very low wind	Clear	No detectable interfering odor sources
	Gjt13-1_5m	June 3	13:00-13:15	27–28°C	Calm to very low wind	Clear	No detectable interfering odor sources
	Gjt13-3_5m	June 3	13:00-13:15	27–28°C	Calm to very low wind	Clear	No detectable interfering odor sources
	Gjt13-1_10m	June 3	13:00-13:15	27–28°C	Calm to very low wind	Clear	No detectable interfering odor sources
	Gjt13-2_10m	June 3	13:00-13:15	27–28°C	Calm to very low wind	Clear	No detectable interfering odor sources
	Gjt13-3_10m	June 3	13:00-13:15	27–28°C	Calm to very low wind	Clear	No detectable interfering odor sources
	Gjt19-1	June 3	19:00-19:15	24–26°C	Calm to very low wind	Clear	No detectable interfering odor sources
	Gjt19-2	June 3	19:00-19:15	24–26°C	Calm to very low wind	Clear	No detectable interfering odor sources
	Gjt19-3	June 3	19:00-19:15	24–26°C	Calm to very low wind	Clear	No detectable interfering odor sources
	Gjt19-1_5m	June 3	19:00-19:15	24–26°C	Calm to very low wind	Clear	No detectable interfering odor sources
	Gjt19-2_5m	June 3	19:00-19:15	24–26°C	Calm to very low wind	Clear	No detectable interfering odor sources
	Gjt19-3_5m	June 3	19:00-19:15	24–26°C	Calm to very low wind	Clear	No detectable interfering odor sources
	Gjt19-1_10m	June 3	19:00-19:15	24–26°C	Calm to very low wind	Clear	No detectable interfering odor sources
	Gjt19-2_10m	June 3	19:00-19:15	24–26°C	Calm to very low wind	Clear	No detectable interfering odor sources
	Gjt19-3_10m	June 3	19:00-19:15	24–26°C	Calm to very low wind	Clear	No detectable interfering odor sources
Photinia serratifolia	Pst6-1	April 6	6:00-6:10	16–17°C	Calm to very low wind	Clear	No detectable interfering odor sources
	Pst6-2	April 6	6:00-6:10	16–17°C	Calm to very low wind	Clear	No detectable interfering odor sources
	Pst6-3	April 6	6:00-6:10	16–17°C	Calm to very low wind	Clear	No detectable interfering odor sources
	Pst6-1_5m	April 6	6:00-6:10	16–17°C	Calm to very low wind	Clear	No detectable interfering odor sources
	Pst6-2_5m	April 6	6:00-6:10	16–17°C	Calm to very low wind	Clear	No detectable interfering odor sources
	Pst6-3_5m	April 6	6:00-6:10	16–17°C	Calm to very low wind	Clear	No detectable interfering odor sources
	Pst6-1_10m	April 6	6:00-6:10	16–17°C	Calm to very low wind	Clear	No detectable interfering odor sources
	Pst6-2_10m	April 6	6:00-6:10	16–17°C	Calm to very low wind	Clear	No detectable interfering odor sources
	Pst6-3_10m	April 6	6:00-6:10	16–17°C	Calm to very low wind	Clear	No detectable interfering odor sources
	Pst13-1	April 6	13:00-13:10	24–25°C	Calm to very low wind	Clear	No detectable interfering odor sources
	Pst13-2	April 6	13:00-13:10	24–25°C	Calm to very low wind	Clear	No detectable interfering odor sources
	Pst13-3	April 6	13:00-13:10	24–25°C	Calm to very low wind	Clear	No detectable interfering odor sources
	Pst13-2_5m	April 6	13:00-13:10	24–25°C	Calm to very low wind	Clear	No detectable interfering odor sources
	Pst13-1_5m	April 6	13:00-13:10	24–25°C	Calm to very low wind	Clear	No detectable interfering odor sources
	Pst13-3_5m	April 6	13:00-13:10	24–25°C	Calm to very low wind	Clear	No detectable interfering odor sources
	Pst13-1_10m	April 6	13:00-13:10	24–25°C	Calm to very low wind	Clear	No detectable interfering odor sources
	Pst13-2_10m	April 6	13:00-13:10	24–25°C	Calm to very low wind	Clear	No detectable interfering odor sources
	Pst13-3_10m	April 6	13:00-13:10	24–25°C	Calm to very low wind	Clear	No detectable interfering odor sources
	Pst19-1	April 6	19:00-19:10	19–20°C	Calm to very low wind	Clear	No detectable interfering odor sources
	Pst19-2	April 6	19:00-19:10	19–20°C	Calm to very low wind	Clear	No detectable interfering odor sources
	Pst19-3	April 6	19:00-19:10	19–20°C	Calm to very low wind	Clear	No detectable interfering odor sources
	Pst19-1_5m	April 6	19:00-19:10	19–20°C	Calm to very low wind	Clear	No detectable interfering odor sources
	Pst19-2_5m	April 6	19:00-19:10	19–20°C	Calm to very low wind	Clear	No detectable interfering odor sources
	Pst19-3_5m	April 6	19:00-19:10	19–20°C	Calm to very low wind	Clear	No detectable interfering odor sources
	Pst19-1_10m	April 6	19:00-19:10	19–20°C	Calm to very low wind	Clear	No detectable interfering odor sources
	Pst19-2_10m	April 6	19:00-19:10	19–20°C	Calm to very low wind	Clear	No detectable interfering odor sources
	Pst19-3_10m	April 6	19:00-19:10	19–20°C	Calm to very low wind	Clear	No detectable interfering odor sources

## Sheet: Table S2
TABLE S2. Odor threshold values and dominant odorant contribution used for OAV/OAV-based index calculation
Compound	CAS No.	Threshold in ppmv	Original threshold value	Original unit	Medium / matrix	Specific source
(E)-3,7-dimethyl-1,3,6-octatriene	3779-61-1	0.00336	0.0187 mg·m⁻³	ppm	air	10.1021/bk-2001-0794.ch010
α-Terpinene	99-86-5	1.4	1.4	ppm	air	10.1016/S0091-3057(98)00054-9
γ-Terpinene	99-85-4	10	10	ppm	air	10.1016/S0091-3057(98)00054-9
D-Limonene	5989-27-5	0.038	0.038	ppm	air	Nagata, Y. (2003). Measurement of odor threshold by triangle odor bag method. In Odor Measurement Review (pp. 118–127). Japan Ministry of the Environment.
β-Phellandrene	555-10-2	Not available	Not available	Not available	Not available	Not available from this batch
Terpinolene	586-62-9	Not available	Not available	Not available	Not available	Not available from this batch
α-Phellandrene	99-83-2	0.7	700 ppb	ppb	air	Leffingwell, “The alpha-phellandrenes”, compound-specific odor-threshold entry
β-Pinene	127-91-3	0.033	0.033	ppm	air	Nagata, Y. (2003). Measurement of odor threshold by triangle odor bag method. In Odor Measurement Review (pp. 118–127). Japan Ministry of the Environment.
α-Pinene	80-56-8	0.018	0.018	ppm	air	Nagata, Y. (2003). Measurement of odor threshold by triangle odor bag method. In Odor Measurement Review (pp. 118–127). Japan Ministry of the Environment.
3-Carene	13466-78-9	1.7	1.7	ppm	air	10.1111/j.1749-6632.1998.tb10640.x
2,4,6-Octatriene, 2,6-dimethyl-, (E,Z)-	7216-56-0	Not available	Not available	Not available	Not available	Not available from this batch
3-methyl-6-(1-methylethenyl)cyclohexene	499-99-0	Not available	Not available	Not available	Not available	Not available from this batch
2-methyl-6-methylideneoct-7-en-2-ol	543-39-5	Not available	Not available	Not available	Not available	Not available from this batch
Linalool	78-70-6	0.0008–0.011	0.8 ppb; 9–11 ppb	ppb in air	air	10.1016/0040-4020(62)80021-0
Linalool oxide	60047-17-8	0.32	320 ppb	ppb in air	air	10.1021/jf404505p
epoxylinalool	15249-34-0	Not available	Not available	Not available	Not available	Not available from this batch
Linalyl formate	115-99-1	Not available	Not available	Not available	Not available	Not available from this batch
2,2,6-trimethyl-6-vinyltetrahydro-2H-furan-3-ol	14049-11-7	Not available	Not available	Not available	Not available	Not available from this batch
6-vinyl-dihydro-2,2,6-trimethyl-2H-pyran-3(4H)-one	33933-72-1	Not available	Not available	Not available	Not available	Not available from this batch
2,5-dimethyl-1,5-hexadiene-3,4-diol	4723-10-8	Not available	Not available	Not available	Not available	Not available from this batch
Longifolene	475-20-7	3.88	32.4 mg·m⁻³	mg·m⁻³ in air	air	van Gemert, L. J. (2011). Flavour Thresholds: Compilations of flavour threshold values in water and other media (2nd enlarged and revised ed.). Utrecht, The Netherlands: Oliemans Punter & Partners BV. ISBN: 978-90-810894-3-2
β-Caryophyllene	87-44-5	0.18	1.5 mg·m⁻³	mg·m⁻³ in air	air	Etzweiler, F., Neuner-Jehle, N., & Senn, E. (1980). Einsatz der quantitativen Headspace-Analyse zur Untersuchung des Verhaltens von Riechstoffen in Seifen und Detergentien. Seifen, Öle, Fette, Wachse, 106(15), 419–427.
β-Elemene	515-13-9	Not available	Not available	Not available	Not available	Not available from this batch
α-Humulene	6753-98-6	Not available	Not available	Not available	Not available	Not available from this batch
α-Cubebene	17699-14-8	Not available	Not available	Not available	Not available	Not available from this batch
Methyl salicylate	119-36-8	NA (reported as 40 ppb; matrix not fully specified)	40	ppb	not fully specified in accessible profile	Clark, G. S. IV. Methyl Salicylate, or Oil of Wintergreen. Perfumer & Flavorist profile; reports odor threshold 40 ppb.
Eugenol	97-53-0	0.000744–0.0342	0.005–0.23mg·m⁻³	mg·m⁻³ in air	air	van Gemert, L. J. (2011). Odour Thresholds: Compilations of odour threshold values in air, water and other media (2nd enlarged and revised ed.). Utrecht, The Netherlands: Oliemans Punter & Partners BV. ISBN: 978-90-810894-0-1。
Benzyl propionate	122-63-4	0.104	104 μg·kg⁻¹	μg·kg⁻¹ in air	air	10.1002/ffj.1703。
Acetophenone	98-86-2	0.002–0.008	0.01–0.04	mg/m³; converted value reported as 0.002–0.008 ppm	air	AIHA/OSHA-style compilation: Odor Thresholds for Chemicals with Established Health Standards, 2nd ed., Table 6.3; hosted by SWESIAQ. Underlying source listed in note.
Benzyl acetate	140-11-4	0.00016	0.001 mg/m³	mg/m³in air	air	Murnane, S. S., Lehocky, A. H., & Owens, P. D. (Eds.). (2013). Odor Thresholds for Chemicals with Established Occupational Health Standards (2nd ed.). Falls Church, VA: American Industrial Hygiene Association. ISBN: 978-1-935082-38-5.
Phenylacetic acid	103-82-2	2.4 × 10⁻⁹	2.4 × 10⁻⁶ ppb	ppb in air	air	10.1618/jhes.21.1
Benzaldehyde	100-52-7	0.067	0.44	mg/m³; converted value reported as 0.067 ppm	air	AIHA/OSHA-style compilation: Odor Thresholds for Chemicals with Established Health Standards, 2nd ed., Table 6.3; hosted by SWESIAQ. Underlying source listed in note.
Benzyl alcohol	100-51-6	5.5	5.5	ppm	air / gas-phase safety document	AIHA WEEL/OEL technical document for Benzyl Alcohol (100-51-6); reports odor threshold 5.5 ppm.
o-Isopropylbenzene	527-84-4	0.00073–0.00091	0.004–0.005 mg/m³	mg/m³in air	air	van Gemert, L. J. (2011). Odour thresholds: Compilations of odour threshold values in air, water and other media (2nd enlarged and revised ed.). Utrecht, The Netherlands: Oliemans Punter & Partners BV. ISBN: 978-90-810894-0-1.
2-methylacetophenone	577-16-2	0.00661	6.61 × 10⁻³ ppm	ppm	air	Devos, M., Patte, F., Rouault, J., Laffort, P., & van Gemert, L. J. (1990). Standardized human olfactory thresholds. Oxford: IRL Press / Oxford University Press. ISBN: 978-0-19-963146-9.
Hexadecyl 4-ethylbenzoate		Not available	Not available	Not available	Not available	Not available from this batch
Decane	124-18-5	0.87	0.87	ppm	air	Nagata, Y. Odor threshold values of odorous chemicals by Triangle Odor Bag Method; air dilution method; detection threshold (odor intensity scale 1).
Undecane	1120-21-4	0.62	0.62	ppm	air	Nagata, Y. Odor threshold values of odorous chemicals by Triangle Odor Bag Method; air dilution method; detection threshold (odor intensity scale 1).
3-Methylhexane	589-34-4	0.84	0.84	ppm	air	Nagata, Y. Odor threshold values of odorous chemicals by Triangle Odor Bag Method; air dilution method; detection threshold (odor intensity scale 1).
3,7-Dimethylnonane	17302-32-8	Not available	Not available	Not available	Not available	Not available from this batch
cis-β-Ocimene	3338-55-4	0.00179	0.010 mg/m³	mg/m³in air	air	10.1021/bk-2001-0794.ch010
3,3-Dimethylundecane	17312-65-1	Not available	Not available	Not available	Not available	Not available from this batch
2,2-Dimethylbutane	75-83-2	20	20	ppm	air	Nagata, Y. Odor threshold values of odorous chemicals by Triangle Odor Bag Method; air dilution method; detection threshold (odor intensity scale 1).
2,3-Heptanedione	96-04-8	Not available	Not available	Not available	Not available	Not available from this batch
Indole	120-72-9	0.0003	0.0003	ppm	air	Nagata, Y. Odor threshold values of odorous chemicals by Triangle Odor Bag Method; air dilution method; detection threshold (odor intensity scale 1).
(E)-linalool oxide	34995-77-2	0.00862	0.06 mg/m³	mg/m³in air	air	10.1021/jf9801318 10.1021/jf980452j
1,3-dimethyl benzene	108-38-3	0.041	0.041	ppm	air	Nagata, Y. Odor threshold values of odorous chemicals by Triangle Odor Bag Method; air dilution method; detection threshold (odor intensity scale 1).
Phenol	108-95-2	0.0056	0.0056	ppm	air	Nagata, Y. Odor threshold values of odorous chemicals by Triangle Odor Bag Method; air dilution method; detection threshold (odor intensity scale 1).
2-mehyl-3-phenyl propanal	5445-77-2	Not available	Not available	Not available	Not available	Not available from this batch
Lilac aldehyde C	53447-48-6	0.000436	0.003 mg/m³	mg/m³in air	air	10.1021/jf021140q
Camphene	79-92-5	0.334–0.355	1.86-1.98 mg/m³	mg/m³in air	air	10.3136/fsti9596t9798.3.402
lilac aldehyde D	53447-47-5	0.000581	0.004 mg/m³	mg/m³in air	air	10.1021/jf021140q
Phytol	150-86-7	Not available	Not available	Not available	Not available	Not available from this batch
1,3-butanediol	107-88-0	Not available	Not available	Not available	Not available	Not available from this batch
Amylene hydrate	75-85-4	0.088	0.088	ppm	air	Nagata, Y. Odor threshold values of odorous chemicals by Triangle Odor Bag Method; air dilution method; detection threshold (odor intensity scale 1).
(Z)-3-hexen-1-ol	928-96-1	NA (water threshold)	70	ppb in water	water	Leffingwell, J. C. & Leffingwell, D. (1991). GRAS Flavor Chemicals—Detection Thresholds. Perfumer & Flavorist 16(1):1–19; table reports odor/flavor detection thresholds in water (ppb).
2-ethyl-1-decanol	21078-65-9	Not available	Not available	Not available	Not available	Not available from this batch
2,4-dimethyl-4-heptanol	19549-77-0	Not available	Not available	Not available	Not available	Not available from this batch
Lilac alcohol C	33081-36-6	0.00574	0.04 mg/m³	mg/m³in air	air	10.1021/jf021140q
3,5-dimethyl-3-heptanol	19549-74-7	Not available	Not available	Not available	Not available	Not available from this batch
2-hexyl-1-octanol	19780-79-1	Not available	Not available	Not available	Not available	Not available from this batch
2-butenal	4170-30-3	0.0008	0.8 ppb	ppb	odor threshold	https://doi.org/10.1371/journal.pone.0185479
Vanillin	121-33-5	NA (water threshold)	20–200	ppb in water	water	Benn & Peppard (1996) Characterization of Tequila Flavor; cited Leffingwell (1994) threshold 20–200 ppb in water for vanillin.
2-ethyl hexanal	123-05-7	> 0.477	> 2.5 mg/m³	mg/m³in air	air	10.1007/s002170050235
2-ethyl-2-hexenal	645-62-5	0.0242	0.125 mg/m³	mg/m³in air	air	10.1021/jf0498968
Octanal	124-13-0	0.0013	1.3	ppb in air	air	Calkin, R. R. & Jellinek, J. S. (1994). Perfumery: Practice and Principles. Table 20.1 Detection thresholds of some odorants (ppb), air/water.
Methyl eugenol	93-15-2	0.0183	820	ppb in water	water	Leffingwell, J. C. & Leffingwell, D. (1991). GRAS Flavor Chemicals—Detection Thresholds. Perfumer & Flavorist 16(1):1–19; table reports odor/flavor detection thresholds in water (ppb).
3-methyl-4-heptanone	15726-15-5	0.000343	0.0018 mg/m³	mg/m³in air	air	10.1021/jf100692k
2,2-dimethyl-3-pentanone	564-04-5	0.00514–0.00878	0.024–0.041 mg/m³	mg/m³in air	air	10.1007/BF01043342
cyclohexanone	108-94-1	0.052	0.21mg/m³	mg/m³in air	air	Murnane, S. S., Lehocky, A. H., & Owens, P. D. (Eds.). (2013). Odor thresholds for chemicals with established occupational health standards (2nd ed.). Falls Church, VA: American Industrial Hygiene Association. ISBN: 978-1-935082-38-5.
5,5-dimethyl-2,4-hexanedione	7307-04-2	Not available	Not available	Not available	Not available	Not available from this batch
4-methyl-3-heptanone	6137-11-7	Not available	Not available	Not available	Not available	Not available from this batch
1-heptene	592-76-7	0.37	0.37	ppm	air	Nagata, Y. Odor threshold values of odorous chemicals by Triangle Odor Bag Method; air dilution method; detection threshold (odor intensity scale 1).
(E)-2-heptene	14686-13-6	Not available	Not available	Not available	Not available	Not available from this batch
(Z)-5-tetradecene	41446-62-2	Not available	Not available	Not available	Not available	Not available from this batch
2,3,6,7-tetramethyl-4-octene	63830-66-0	Not available	Not available	Not available	Not available	Not available from this batch
2,6-dimethyl-octane	2051-30-1	Not available	Not available	Not available	Not available	Not available from this batch
2,2,6,6-tetramethyl heptane	1071-81-4	Not available	Not available	Not available	Not available	Not available from this batch
(3E)-3-Undecen-5-yne	74744-29-9	Not available	Not available	Not available	Not available	Not available from this batch
Tridecane	629-50-5	5.57	42 mg/m³	mg/m³in air	air	10.1016/0022-5193(73)90178-1
(Z)-4-tridecene	41446-54-2	Not available	Not available	Not available	Not available	Not available from this batch
2-methyl proanoic acid,2-ethylhexyl ester	97-62-1	2.2e-05	2.2e-05	ppm	air	Nagata, Y. Odor threshold values of odorous chemicals by Triangle Odor Bag Method; air dilution method; detection threshold (odor intensity scale 1).
2-(3-Methylbutyl)oxirane	53229-41-7	Not available	Not available	Not available	Not available	Not available from this batch
1-propoxy hexane	53685-78-2	Not available	Not available	Not available	Not available	Not available from this batch
1-(1-propynyl)-cyclohexene	1655-05-6	Not available	Not available	Not available	Not available	Not available from this batch
1S,4R,7R,11R-1,3,4,7-Tetramethyltricyclo	137235-42-8	Not available	Not available	Not available	Not available	Not available from this batch
α-Farnesene	502-61-4	Not available	Not available	Not available	Not available	Not available from this batch
santolina triene	2153-66-4	Not available	Not available	Not available	Not available	Not available from this batch
1,3,8-p-menthatriene	21195-59-5	Not available	Not available	Not available	Not available	Not available from this batch
thujone	546-80-5	3.05–5.62	19–35 mg/m³	mg/m³in air	air	Köster, E. P. (1971). Adaptation and cross-adaptation in olfaction: An experimental study with olfactory stimuli at low levels of intensity. Doctoral thesis, Utrecht University. Rotterdam, The Netherlands: Bronder-Offset N.V.
trans-3-Carene-2-ol	93905-79-4	Not available	Not available	Not available	Not available	Not available from this batch
hotrienol	53834-70-1	Not available	Not available	Not available	Not available	Not available from this batch
allo-ocimene	673-84-7	Not available	Not available	Not available	Not available	Not available from this batch
dihydrocarveol	619-01-2	Not available	Not available	Not available	Not available	Not available from this batch
dihydrocitronellol	106-21-8	0.000122	0.00079 mg/m³	mg/m³in air	air	Randebrock, R. E. (1986). Geruch und Konstitution. Eine Beweisführung für die Molekulartheorie des Geruches. Teil IV: Olfaktometerversuche zur Molekulartheorie des Geruches. Parfümerie und Kosmetik, 67(1), 10–24.
megastigma-4,6,8-triene	51468-86-1	Not available	Not available	Not available	Not available	Not available from this batch
α-ionone	127-41-3	0.000525–0.04	0.525 ppb for (R)-(+)-α-ionone; 20–40 ppb for enantiomer	ppb in air	air	Leffingwell chirality page for alpha-ionone.
megastigmatrienone	38818-55-2	Not available	Not available	Not available	Not available	Not available from this batch
dihydro-β-ionone	17283-81-7	0.000214	0.0017 mg/m³	mg/m³in air	air	10.1002/1099-0690(200203)2002:6<967::AID-EJOC967>3.0.CO;2-E
β-ionone	79-77-6	7e-09	0.007 ppb; 56 ng/m3	ppb / ng/m3 in air	air	OECD SIDS/UNEP β-ionone assessment citing Roempp (2004); also summarized in Paparella et al. 2021.
4-oxo-β-ionone	29790-29-2	Not available	Not available	Not available	Not available	Not available from this batch
octene	111-66-0	0.001	0.001	ppm	air	Nagata, Y. Odor threshold values of odorous chemicals by Triangle Odor Bag Method; air dilution method; detection threshold (odor intensity scale 1).
octane	111-65-9	1.7	1.7	ppm	air	Nagata, Y. Odor threshold values of odorous chemicals by Triangle Odor Bag Method; air dilution method; detection threshold (odor intensity scale 1).
nonene	124-11-8	0.00054	0.00054	ppm	air	Nagata, Y. Odor threshold values of odorous chemicals by Triangle Odor Bag Method; air dilution method; detection threshold (odor intensity scale 1).
5-ethyl-1-nonene	19780-74-6	Not available	Not available	Not available	Not available	Not available from this batch
1-dodecene	112-41-4	Not available	Not available	Not available	Not available	Not available from this batch
tetradecane	629-59-4	0.616	5 mg/m³	mg/m³in air	air/detection threshold	10.1093/chemse/4.4.351
decanol	112-30-1	0.00077	0.00077	ppm	air	Nagata, Y. Odor threshold values of odorous chemicals by Triangle Odor Bag Method; air dilution method; detection threshold (odor intensity scale 1).
(Z)-3-hexen-1-ol acetate	3681-71-8	0.00155–0.00619	0.009–0.036 mg/m³	mg/m³in air	air	10.1002/lipi.19910930903
6-methyl-5-hepten-2-one	110-93-0	0.0581	0.3 mg/m³ d	mg/m³in air	air	https://webbook.nist.gov/cgi/cbook.cgi?ID=110-93-0&utm_source=chatgpt.com
furfural	98-01-1	0.0636–0.713	0.25–2.8 mg/m³	mg/m³in air	air	10.1080/10473289.1991.10466934
p-cymene	99-87-6	1.31	7.2 mg/m³	mg/m³in air	air	10.1007/BF01454320
cyclamal	103-95-7	3.98 × 10⁻⁷	0.0000031 mg/m³	mg/m³in air	air	10.1016/S0091-3057(98)00054-9
γ-decanolactone	706-14-9	Not available	Not available	Not available	Not available	Not available from this batch
Methyl benzoate	93-58-3	0.000269-0.000449	0.0015-0.0025 mg/m³	mg/m³in air	air	Appell, L. (1969). Physical foundations in perfumery VIII: The minimum perceptible. American Perfumer and Cosmetics, 84(3), 45–50.
Benzenepropyl acetate	122-72-5	Not available	Not available	Not available	Not available	Not available from this batch
Benzyl benzoate	120-51-4	Not available	Not available	Not available	Not available	Not available from this batch
4-Methylanisole	104-93-8	4e-05	0.0002 mg/m³	mg/m³in air	air	Appell, L. (1969). Physical foundations in perfumery VIII: The minimum perceptible. American Perfumer and Cosmetics, 84(3), 45–50.
Creosol	93-51-6	Not available	Not available	Not available	Not available	Not available from this batch
Estragole	140-67-0	2.14e-05	0.00013 mg/m³	mg/m³in air	air/detection threshold	10.1021/bk-1977-0051.ch006
Chavicol	501-92-8	Not available	Not available	Not available	Not available	Not available from this batch
trans-Cinnamaldehyde	14371-10-9	0.05–0.75 (if ppb is interpreted in air; source does not fully define matrix)	50–750	ppb	not fully specified	GuideChem/PubChem-derived profile for trans-cinnamaldehyde; reports odor threshold 50–750 ppb (threshold type/matrix not fully specified).
Cinnamyl alcohol	104-54-1	0.0346	0.19 mg/m³	mg/m³in air	air/detection threshold	Tempelaar, H. C. G. (1913). Over den invloed van licht op reukstoffen. Doctoral thesis, Utrecht University, Utrecht, The Netherlands.
Cinnamyl acetate	103-54-8	Not available	Not available	Not available	Not available	Not available from this batch
3-Phenylpropanol	122-97-4	0.000269	0.0015 mg/m³	mg/m³in air	air/detection threshold	10.1007/BF00298308
3-Hexanol	623-37-0	Not available	Not available	Not available	Not available	Not available from this batch
2-Hexanol	626-93-7	11.96	50 mg/m³	mg/m³in air	air/detection threshold	10.1111/j.1749-6632.1974.tb49851.x
Ethylhexanol	104-76-7	0.0751	0.40 mg/m³	mg/m³in air	air/detection threshold	10.1080/00022470.1974.10470005
1-Octanol	111-87-5	0.0027	0.0027	ppm	air	Nagata, Y. Odor threshold values of odorous chemicals by Triangle Odor Bag Method; air dilution method; detection threshold (odor intensity scale 1).
(4E)-4-Hexenyl acetate	42125-17-7	Not available	Not available	Not available	Not available	Not available from this batch
Cyclohexyl acetate	622-45-7	Not available	Not available	Not available	Not available	Not available from this batch
2-Hexenyl acetate	2497-18-9	Not available	Not available	Not available	Not available	Not available from this batch
(Z)-linalool oxide	5989-33-3	Not available	Not available	Not available	Not available	Not available from this batch
2-Ethylhexyl acetate	103-09-3	0.0994	0.7 mg/m³ d	mg/m³in air	air/detection threshold	10.1080/00022470.1974.10470005
Octyl acetate	112-14-1	0.440–0.667	3.1–4.7 mg/m³	mg/m³in air	air/detection threshold	10.1016/0091-3057(91)90063-8
4-Ethylbenzyl alcohol	768-59-2	Not available	Not available	Not available	Not available	Not available from this batch
Acetoxytoluene	122-46-3	Not available	Not available	Not available	Not available	Not available from this batch
Isoeugenol	97-54-1	0.000353–0.00223	0.1 mg/kg in Water	ppb	water	Appell, L. (1969). Physical foundations in perfumery VIII: The minimum perceptible. American Perfumer and Cosmetics, 84(3), 45–50.
Myrcene	123-35-3	0.0233–0.0269	0.13–0.15 mg/m³ r	mg/m³in air	air	10.1021/jf001235x
Perillene	539-52-6	Not available	Not available	Not available	Not available	Not available from this batch
cis-Terpineol	29803-82-5	Not available	Not available	Not available	Not available	Not available from this batch
trans-Geraniol	106-24-1	0.0238–0.0317	0.15–0.20 mg/m³	mg/m³in air	air	10.1021/jf001363l
Varidiflorene	21747-46-6	Not available	Not available	Not available	Not available	Not available from this batch
Thujopsene	470-40-6	Not available	Not available	Not available	Not available	Not available from this batch
Guaiene	3691—12—1	Not available	Not available	Not available	Not available	Not available from this batch
(Z)-Farnesene	28973-97-9	Not available	Not available	Not available	Not available	Not available from this batch
L-alloaromadendrene	25246-27-9	Not available	Not available	Not available	Not available	Not available from this batch
Muurolene	10208-80-7	Not available	Not available	Not available	Not available	Not available from this batch
Patchoulene	1405-16-9	Not available	Not available	Not available	Not available	Not available from this batch
Aristolene	6831-16-9	Not available	Not available	Not available	Not available	Not available from this batch
Cedrene	469-61-4	Not available	Not available	Not available	Not available	Not available from this batch
3-Methyl-1-hexanol	13231-81-7	Not available	Not available	Not available	Not available	Not available from this batch
6-Undecanol	23708-56-7	3.53	1.45×10−7 mol/L	mol/L	air	http://dx.doi.org/10.5562/cca2284
Methyl methylbutyrate	868-57-5	0.248–1.844	1.18–8.76 mg/m³	mg/m³in air	air odour threshold	10.1111/j.1365-2621.1991.tb07976.x
Methyl tiglate	6622-76-0	Not available	Not available	Not available	Not available	Not available from this batch
Methyl 3-hexenoate	13894-62-7	Not available	Not available	Not available	Not available	Not available from this batch
Propanoic acid, hexyl ester	2445-76-3	Not available	Not available	Not available	Not available	Not available from this batch
Butanoic acid, hexyl ester	2639-63-6	0.71	5 mg/m³	mg/m³in air	air	Lea, A. G. H., & Ford, G. D. (1991). Instrumentelle und sensorische Charakterisierung handelsüblicher Apfelsäfte. Flüssiges Obst, 58, 121–125.
(Z)-3-Hexen-1-ol propanoate	33467-74-2	Not available	Not available	Not available	Not available	Not available from this batch
3-Methyl-butanoic acid, hexyl ester	10032-13-0	Not available	Not available	Not available	Not available	Not available from this batch
Toluene	108-88-3	0.33	0.33	ppm	air	Nagata, Y. Odor threshold values of odorous chemicals by Triangle Odor Bag Method; air dilution method; detection threshold (odor intensity scale 1).
1,4,5-Trimethylnaphthalene	2131-42-2	Not available	Not available	Not available	Not available	Not available from this batch
1-Methylnaphthalene	90-12-0	0.0206	0.12 mg/m³	mg/m³in air	air/detection threshold	https://pubchem.ncbi.nlm.nih.gov/compound/1-Methylnaphthalene?utm_source.com
2,3-Dimethylnaphthalene	581-40-8	Not available	Not available	Not available	Not available	Not available from this batch
Dodecanal	112-54-9	0.002	2	ppb in air	air	Calkin, R. R. & Jellinek, J. S. (1994). Perfumery: Practice and Principles. Table 20.1 Detection thresholds of some odorants (ppb), air/water.
Decanal	112-31-2	0.0009	0.9	ppb in air	air	Calkin, R. R. & Jellinek, J. S. (1994). Perfumery: Practice and Principles. Table 20.1 Detection thresholds of some odorants (ppb), air/water.
2-Phenyl-2-propanol	617-94-7	Not available	Not available	Not available	Not available	Not available from this batch
phenylethyl alcohol	60-12-8	Not available	Not available	Not available	Not available	Not available from this batch
Acetone	67-64-1	42	42	ppm	air	Nagata, Y. Odor threshold values of odorous chemicals by Triangle Odor Bag Method; air dilution method; detection threshold (odor intensity scale 1).
Butyl benzoate	136-60-7	0.00240–0.00420	0.012–0.021 mg/m³	mg/m³in air	air	van Gemert
Nonane	111-84-2	2.2	2.2	ppm	air	Nagata, Y. Odor threshold values of odorous chemicals by Triangle Odor Bag Method; air dilution method; detection threshold (odor intensity scale 1).
Cyclohexane	110-82-7	2.47	8.5 mg/m³	mg/m³in air	air	van Gemert
Dodecane	112-40-3	0.11	0.11	ppm	air	Nagata, Y. Odor threshold values of odorous chemicals by Triangle Odor Bag Method; air dilution method; detection threshold (odor intensity scale 1).
Isobutane	75-28-5	Not available	Not available	Not available	Not available	Not available from this batch
Isopentane	78-78-4	1.3	1.3	ppm	air	Nagata, Y. Odor threshold values of odorous chemicals by Triangle Odor Bag Method; air dilution method; detection threshold (odor intensity scale 1).
4-Ethyl-1,3-dioxolane	29921-38-8	Not available	Not available	Not available	Not available	Not available from this batch
Azulene	275-51-4	Not available	Not available	Not available	Not available	Not available from this batch
2,6-Dimethyl-1,3,5,7-octatetriene	460-01-5	Not available	Not available	Not available	Not available	Not available from this batch

## Sheet: Table S3
TABLE S3. GC–MS identification parameters and semi-quantitative abundance of volatile compounds detected in source-level floral headspace and ambient air
Compound	CAS No.	Calculated RI	Literature RI	ΔRI |Calculated-Literature|	RI sourc	NIST match score	Cpt6-1	Cpt6-2	Cpt6-3	Cpt6-1_5m	Cpt6-2_5m	Cpt6-3_5m	Cpt6-1_10m	Cpt6-2_10m	Cpt6-3_10m	Cpt13-1	Cpt13-2	Cpt13-3	Cpt13-1_5m	Cpt13-2_5m	Cpt13-3_5m	Cpt13-1_10m	Cpt13-2_10m	Cpt13-3_10m	Cpt19-1	Cpt19-2	Cpt19-3	Cpt19-1_5m	Cpt19-2_5m	Cpt19-3_5m	Cpt19-1_10m	Cpt19-2_10m	Cpt19-3_10m	Sot6-1	Sot6-2	Sot6-3	Sot6-1_5m	Sot6-2_5m	Sot6-3_5m	Sot6-1_10m	Sot6-2_10m	Sot6-3_10m	Sot13-1	Sot13-2	Sot13-3	Sot13-1_5m	Sot13-2_5m	Sot13-3_5m	Sot13-1_10m
(E)-3,7-dimethyl-1,3,6-octatriene	3779-61-1	1038	1050	12	10.1016/j.bse.2005.11.004	841	239.59	174.49	189.7	86.44	51.8	79.17	24.14	10.09	19.95	103.61	25.32	34.79	26.72	59.83	18.2	4.86	7.53	2.22	4.62	175.91	58.75	27.06	7.07	24.66	13.18	8	6.45	121	7.17	10.6	13.68	15.72	24.64	7.35	0.95	0.82	230.42	95.29	84.16	46.24	83.45	14.09	21.95
α-Terpinene	99-86-5	1005	1014	9	https://webbook.nist.gov/chemistry/name-ser/	870	215.85	0	264.54	30.9	103.89	124.21	9.11	16.57	29.78	46.35	82.3	56.59	52.62	31.7	30.24	5.9	7.72	2.98	100.64	137.09	85.08	41.06	25.25	35.52	5.8	11.42	16.07	0	0	0	0	0	0	0	0	0	0	0	0	0	0	0	0
γ-Terpinene	99-85-4	1038	1054	16	https://webbook.nist.gov/chemistry/name-ser/	852	140.39	29.48	4.98	0.31	12.37	6.85	2.59	1.08	5.44	66.03	1.09	58.69	0.5	25.84	10.79	5.99	1.3	6.12	63.16	87.82	15.26	21.85	8.08	7.71	2.27	0.84	5.36	0	0	0	0	0	0	0	0	0	0	0	0	0	0	0	0
D-Limonene	5989-27-5	1021	1031	10	https://webbook.nist.gov/chemistry/name-ser/	895	353	105.23	144.19	73.53	53.44	116.61	35.15	18.16	18.87	0	144.41	94.71	89.8	40.37	90.41	5.1	7.77	5.76	0	139.91	81.9	26.79	44.67	44.41	11.54	9.68	12.68	7.66	3.99	6.7	1.02	1	1.1	0.12	0.53	0.13	5.19	6.43	3.86	2.44	1.58	2.33	0.63
β-Phellandrene	555-10-2	1019	1028	9	https://webbook.nist.gov/chemistry/name-ser/	868	143.28	34.19	18.48	17.48	16.13	49.59	21.68	5.64	2.55	48.28	46.59	22.13	14.66	19.44	24.94	4.59	5.39	1.76	50.29	52.74	47.71	19.05	18.47	10.86	4.47	3.79	10.06	0	0	0	0	0	0	0	0	0	0	0	0	0	0	0	0
Terpinolene	586-62-9	1080	1088	8	https://webbook.nist.gov/chemistry/name-ser/	896	63.83	50.99	10.64	6.55	38.5	20.5	13.13	7.19	3.27	8.41	21.2	10.25	9.8	10.21	27.74	1.77	3.27	2.94	19.14	30.94	34.2	4.66	11.15	15.64	2.68	2.01	4.78	0	0	0	0	0	0	0	0	0	0	0	0	0	0	0	0
α-Phellandrene	99-83-2	1003	1005	2	https://webbook.nist.gov/chemistry/name-ser/	748	6.42	2.22	11.99	3.37	0	2.06	0.28	1.51	1.05	6.29	3.22	0.52	1.27	2.24	0.9	0	1.92	1.27	4.99	9.91	31.13	1.08	6.65	0.53	0	1.8	0.7	0	0	0	0	0	0	0	0	0	0	0	0	0	0	0	0
β-Pinene	127-91-3	979	979	0	https://webbook.nist.gov/chemistry/name-ser/	822	18.03	7.21	56.14	4.59	0.5	0.05	0	0	0	8.69	0	3.21	3.2	0.95	0.64	0	0	0	9.5	3.14	15.38	2.08	0.53	0.83	0	0	0	33.53	2.71	25.5	0.72	6.07	0.58	2.92	0.14	0	46.53	4.29	2.45	2.25	17.69	1.63	6.26
α-Pinene	80-56-8	933	939	6	https://webbook.nist.gov/chemistry/name-ser/	870	139.07	42.57	43.31	19.72	17.03	59.99	18.05	3.32	5.54	25.29	56.2	19.87	15.32	17.07	39.05	5.76	0	4.93	42.74	42.88	81.69	10.15	14.25	19.51	4.87	4.38	12.14	0	0	0	0	0	0	0	0	0	0	0	0	0	0	0	0
3-Carene	13466-78-9	1019	1011	8	https://webbook.nist.gov/chemistry/name-ser/	872	2.92	3.94	11.62	2.71	0.77	0.39	0	0.82	0.2	1.94	3.57	1.66	0.81	0.8	1.17	0	0	0	0	7.68	4.99	0	0.68	0.41	0	0.07	0.06	0	0	0	0	0	0	0	0	0	0	0	0	0	0	0	0
2,4,6-Octatriene, 2,6-dimethyl-, (E,Z)-	7216-56-0	1118	1130	12	https://doi.org/10.1063/1.3653552	939	81.35	19.62	13.08	3.05	4.01	16.66	0	0.36	0.95	23.57	14.87	16.32	5.4	4.37	4.75	0	0	0	36.49	25.98	74.15	2.41	2.6	6.98	0	0	0	0	0	0	0	0	0	0	0	0	0	0	0	0	0	0	0
3-methyl-6-(1-methylethenyl)cyclohexene	499-99-0	1022	998	24	https://doi.org/10.3923/ajps.2008.779.781	833	0	1.7	8.2	1.22	0.6	0	0	0.23	1.05	4.28	0	1.31	0.48	0.89	0	0	0	0	0	3.4	2.74	0	0.3	0.71	0.14	0	0	0	0	0	0	0	0	0	0	0	0	0	0	0	0	0	0
2-methyl-6-methylideneoct-7-en-2-ol	543-39-5	1115	1113	2	https://doi.org/10.1063/1.3653552	946	28.23	92.82	273.72	75.65	88.78	27.76	0	0	7.68	17.34	18.35	111.06	36.63	29.43	88.06	0	0	0	128.52	32.18	14.47	15.78	32.84	15.95	10.67	0	0	0	0	0	0	0	0	0	0	0	0	0	0	0	0	0	0
Linalool	78-70-6	1097	1097	0	https://webbook.nist.gov/chemistry/name-ser/	963	425.33	987.98	779.14	116.98	129.72	95.78	0	0	0	290.76	301.73	442.82	118.72	91.01	112.47	0	0	0	352.34	670.3	402.25	39.3	49.19	50.92	17.09	0	0	0	0	0	0	0	0	0	0	0	0	0	0	0	0	0	0
Linalool oxide	60047-17-8	1085	1075	10	10.1063/1.3653552	868	188.73	547.85	114.17	30.12	134.18	23.46	0	23.89	0	237.91	72.5	163.19	86.49	43.83	22.63	0	2.69	0	215.41	163.1	84.93	13.62	9.86	9.65	4.29	0	0	0	0	0	0	0	0	0	0	0	0	0	0	0	0	0	0
epoxylinalool	15249-34-0	1100	1073	27	https://doi.org/10.1177/1934578X21100406	784	0	0	0	0	0	0	0	0	0	0	0	0	0	0	0	0	0	0	0	0	0	0	0	0	0	0	0	0	0	0	0	0	0	0	0	0	0	0	0	0	0	0	0
Linalyl formate	115-99-1	1219	1215	4	https://webbook.nist.gov/chemistry/name-ser/	924	9.58	0	5.48	0.61	0	1.36	0	0	0.24	6.62	4.27	6.08	1.56	1.43	2.54	0	0	0	0	9.12	8.63	0	0.49	0.89	0	0.52	0.17	0	0	0	0	0	0	0	0	0	0	0	0	0	0	0	0
2,2,6-trimethyl-6-vinyltetrahydro-2H-furan-3-ol	14049-11-7	1172	1171	1	10.1063/1.3653552	862	2.51	3.13	0	0	0.85	0.32	0.04	0	0	9.31	3.05	0	0	1.43	2.66	0	0	0.12	9.78	8.98	3.9	0.53	0.82	0.58	0.34	0	0	0	0	0	0	0	0	0	0	0	0	0	0	0	0	0	0
6-vinyl-dihydro-2,2,6-trimethyl-2H-pyran-3(4H)-one	33933-72-1	1135	1109	26	https://doi.org/10.1080/10412905.2003.9712069	859	7.7	23.16	10.66	1.74	2.95	1.07	1.12	4.33	0.81	4.67	6.41	9.08	4.05	1.68	1.97	0	0	0	9.29	14.27	8.79	1.34	0.46	0.28	0.21	0.21	0.15	0	0	0	0	0	0	0	0	0	0	0	0	0	0	0	0
2,5-dimethyl-1,5-hexadiene-3,4-diol	4723-10-8	1030	1029	1	https://doi.org/10.1007/s00216-022-04486-6	948	7.28	9.87	0	0	3.47	1.33	0	0	0	8.69	0	4.13	0.98	1.57	0	0	0	0	4.72	0	8.7	0.29	0	0.52	0.23	0.08	0	0	0	0	0	0	0	0	0	0	0	0	0	0	0	0	0
Longifolene	475-20-7	1402	1400	2	https://webbook.nist.gov/chemistry/name-ser/	846	18.68	36.87	28.1	0	0	0	0	0	0	0	16.86	12.09	0.19	0.48	0.32	0	0	0	26.42	17.88	0	0	0	0	0	0	0	0	0	0	0	0	0	0	0	0	0	0	0	0	0	0	0
β-Caryophyllene	87-44-5	1428	1418	10	https://webbook.nist.gov/chemistry/name-ser/	871	79.9	5.03	22.81	0	0	0	0	0	0	4.21	19.29	15.61	0.16	2.04	0.4	0	0	0	17.41	7.91	34.19	0	0	0.06	0	0	0	0	0	0	0	0	0	0	0	0	0	0	0	0	0	0	0
β-Elemene	515-13-9	1391	1390	1	https://webbook.nist.gov/chemistry/name-ser/	822	44.03	74.81	4.47	13.55	8.48	6.8	0	0	0	42.77	15.63	0	14.93	17.01	5.97	0	0	0	0	11.6	35.51	3.92	2.16	1.36	0	2.21	0	0	0	0	0	0	0	0	0	0	0	0	0	0	0	0	0
α-Humulene	6753-98-6	1459	1454	5	https://webbook.nist.gov/chemistry/name-ser/	896	9.39	0	4.14	0	0.29	0.88	0	0	0	1.47	0.7	2.37	0	0.54	0	0	0	0	0.39	1.38	0.26	0	0.59	0.13	0	0	0	0	0	0	0	0	0	0	0	0	0	0	0	0	0	0	0
α-Cubebene	17699-14-8	1354	1351	3	https://webbook.nist.gov/chemistry/name-ser/	799	1.39	0	0	0	0	0	0	0	0	0.72	0	1.15	0	0.5	0	0	0	0	1.05	0.8	0.51	0	0	0.03	0	0	0	0	0	0	0	0	0	0	0	0	0	0	0	0	0	0	0
Methyl salicylate	119-36-8	1181	1193	12	https: //doi.org/10.2174/1874848101003010006	862	0.44	20.01	6.98	0.57	4.3	1.66	0.37	0	0	5.41	2.47	8.24	0.9	3.06	0.54	0	0	0	4.64	0.13	7.46	0.27	1.8	8.46	0	0.08	0.35	0	0	0	0	0	0	0	0	0	0	0	0	0	0	0	0
Eugenol	97-53-0	1372	1358	14	https://doi.org/10.1016/j.aca.2007.02.053	834	84.46	104.22	48.6	0	2.42	0	0	0	0	23.45	9.47	59.29	5.38	22.11	9.87	0	0	0	10.95	44.59	56.47	3.16	0	2.3	0	0	0	3.04	13.18	5.75	0.84	0.27	1.41	0	0.12	0.12	3.88	9.99	7.57	2.92	1.46	2.18	0.29
Benzyl propionate	122-63-4	1241	1257	16	https://doi.org/10.1021/jf0402633	832	17.88	1.01	8.34	0	0	0	0	0	0	11.8	3.45	8.62	0.81	0	3.29	0	0	0	4.38	3.13	15.09	0	4.31	0.19	0	0	0	0	0	0	0	0	0	0	0	0	0	0	0	0	0	0	0
Acetophenone	98-86-2	1063	1065	2	https://webbook.nist.gov/chemistry/name-ser/	960	2.87	2.73	9.86	0	0	0.63	0	0	0	0	4.43	5.05	0	0	0	0	0	0	0.71	0	2.74	0.99	0	0	0	0	0	2.52	0	1.46	0.49	0.19	0	0	0	0	1.76	0	2.75	0	0.25	0.88	0
Benzyl acetate	140-11-4	1160	1166	6	https://doi.org/10.3390/molecules15096168	908	27.44	9.38	44.77	0	29.72	1.8	0	0	0	90.38	0	11.56	1.37	0.03	9.99	0	0	0	31.38	0	15.42	1.15	3.82	0.85	0	1.08	0	0	0	0	0	0	0	0	0	0	0	0	0	0	0	0	0
Phenylacetic acid	103-82-2	1260	1262	2	https://doi.org/10.1021/jf0709092	948	7.23	20.86	1.93	0.98	1.74	1.43	0	0	0	2.07	0.09	5.57	0	0.69	0.12	0	0	0	7.59	5.91	0.91	0.43	0	0.63	0	0	0	0	0	0	0	0	0	0	0	0	0	0	0	0	0	0	0
Benzaldehyde	100-52-7	982	960	22	https://doi.org/10.1016/j.bse.2006.09.015	784	78.99	54.79	305.59	82.84	14.37	9.2	1.26	3.92	0	82.05	42.99	103.11	35.66	26.11	10.71	0	0	0	172.22	56.39	61.9	16.09	7.73	9.13	5.7	0	0	4.02	103.07	4.25	1.74	0.26	9.61	0	1.94	0	2.66	156.3	11.07	46.74	0.64	4.33	0.13
Benzyl alcohol	100-51-6	1036	1034	2	https: //doi.org/10.1016/j.aca.2006.12.022	964	71.38	105.25	263.91	0	11.29	3.68	0	0	0	97.03	179.76	210.53	0	8.3	11.65	0	0	0	17.7	183.23	73.32	16.88	2.67	0	0	0	0	0	0	0	0	0	0	0	0	0	0	0	0	0	0	0	0
o-Isopropylbenzene	527-84-4	996	1022	26	https://doi.org/10.1016/j.bse.2006.09.015	934	76.09	29.5	50.02	5.7	0.08	2.82	0	0	0.1	8.23	11.42	67.27	6.95	0	0.17	0	0	0	16.57	35.77	68.1	0.9	0.78	0	0	0	0.37	0	0	0	0	0	0	0	0	0	0	0	0	0	0	0	0
2-methylacetophenone	577-16-2	1151	1139	12	https://doi.org/10.1080/10412905.2004.9698731	736	11.42	17.16	27.63	3.62	1.36	1.73	1.34	0.79	4.57	14.26	0	5.19	1.98	3.05	3.92	0	0	0	7.69	0	11.93	1.04	0.9	0.87	0.72	0.4	0	0	0	0	0	0	0	0	0	0	0	0	0	0	0	0	0
Hexadecyl 4-ethylbenzoate		2750	2758	8	http://www.nist.gov/srd/nist1a.cfm	833	0	8.02	5.09	0.69	1.61	0	0	0.42	0.61	0	3.03	3.64	0.82	0	1.62	0	0	0	6.97	8.83	0	0.67	1.19	0	0	0.18	0	0	0	0	0	0	0	0	0	0	0	0	0	0	0	0	0
Decane	124-18-5	1001	1000	1	Adams R P. Identification of essential oil components by gas chromatography/mass spectrometry[M]. Carol Stream, IL, USA: Allured publishing corporation, 2007.	963	10.63	5.53	20.13	3.1	0.41	1.61	1.33	0.42	2.43	0	5.48	13.84	2.66	0	1.07	0	0	0	0	4.94	9.02	0	0.41	0.61	0	0.5	0	0	4.81	0	0.53	0	0.81	0	0.17	0	0	5.94	3.13	1.79	0	0.65	0
Undecane	1120-21-4	1104	1100	4	Adams R P. Identification of essential oil components by gas chromatography/mass spectrometry[M]. Carol Stream, IL, USA: Allured publishing corporation, 2007.	843	21.56	89.73	60.15	21.14	17.75	8.46	2	1.57	2.03	11.08	39.16	26.65	7.2	2.82	11.76	0	0	1.4	45.45	11.86	54.24	2.88	1.4	4.22	0.39	0	0	0	0	0	0	0	0	0	0	0	0	0	0	0	0	0	0
3-Methylhexane	589-34-4	669	672	3	https://doi.org/10.1016/j.meatsci.2004.12.003	923	9.25	5.47	0	0	0.84	1.38	0.19	0.1	0	1.66	1.8	0	0	0.84	0.4	0	0.07	0	0	2.11	1.81	0	0.21	0.16	0	0	0.05	0	0	0	0	0	0	0	0	0	0	0	0	0	0	0	0
3,7-Dimethylnonane	17302-32-8	1075	1074	1	https://doi.org/10.18434/T4D303	866	11.53	0	10.7	1.63	0	2.58	0	0	0	1.52	2.09	0	0	0.65	1.22	0	0	0	5.69	0	6.77	0.34	0	0.56	0.05	0	0.12	0	0	0	0	0	0	0	0	0	0	0	0	0	0	0	0
cis-β-Ocimene	3338-55-4	1037	1040	3	https://doi.org/10.1016/j.foodchem.2005.10.032	899	22.42	23.04	10.4	2.89	13.76	14.93	3.13	5.78	1.08	11.89	11.05	4.22	2.71	9.59	7.45	0.49	0	0.39	7.89	9.58	12.69	2.92	6.24	3.21	2.13	0.85	2.15	0	237.3	0	0.98	0	23.33	0	3	0.26	0	320.64	13.48	65.01	0	5.09	0
3,3-Dimethylundecane	17312-65-1	1230	1239	9	https://doi.org/10.1016/S0040-4020 (01)92305-1	759	78.84	38.58	101.13	12.46	6.68	13.1	0	0	2.78	11.19	15.3	53.78	15.34	7.56	9.38	0	0.6	0	52.76	23.78	30.29	5.07	3.08	3.29	0	0	0.67	0	0	0	0	0	0	0	0	0	0	0	0	0	0	0	0
2,2-Dimethylbutane	75-83-2	538	537	1	https://doi.org/10.1016/j.chroma.2009.03.021	849	2.98	0	5.75	1.52	0	0.5	0	0	0.28	1.71	0	1.66	0.51	0.3	0	0	0	0	0	2.32	4.61	0	0.51	0.29	0.07	0	0	0	0	0	0	0	0	0	0	0	0	0	0	0	0	0	0
2,3-Heptanedione	96-04-8	829	816	13	https: //doi.org/10.1111/j.1365-2621.1987.tb13988.x	867	3.9	0	7.33	0.79	0	0.42	0.13	0	0	1.15	0	1.19	0.37	0.39	0	0	0	0	1.69	0	3.55	0.21	0	0.13	0	0	0	0	0	0	0	0	0	0	0	0	0	0	0	0	0	0	0
Indole	120-72-9	1297	1291	6	https://webbook.nist.gov/chemistry/name-ser/	908	1.36	1.22	5.52	6.11	8.23	0	0.84	0.53	0	4.2	9.29	0	0.17	0.11	0	0	0	0.44	2.34	4.67	0	1.94	0.18	0	0	0	0.21	0	0	0	0	0	0	0	0	0	0	0	0	0	0	0	0
(E)-linalool oxide	34995-77-2	1090	1087	3	https://doi.org/10.1016/j.jfca.2005.03.002	900	0	99.33	111.22	1.68	16.73	6.11	0	0	0	52.74	0	117.47	67.73	80.65	38.82	0	0	0	85.54	0	19.83	12.77	7.41	0.15	1.91	0	0	0	0	0	0	0	0	0	0	0	0	0	0	0	0	0	0
1,3-dimethyl benzene	108-38-3	865	867	2	http://chemie.oxfordjournals.org	846	0	0	0	0	0	0	0	0	0	0	0	0	0	0	0	0	0	0	0	0	0	0	0	0	0	0	0	120.07	81.35	128.74	5.44	12.12	8.19	1.04	1.03	1.98	99.75	116.97	122.73	54.1	45.04	45.78	8.27
Phenol	108-95-2	980	980	0	https://webbook.nist.gov/chemistry/name-ser/	962	0	0	0	0	0	0	0	0	0	0	0	0	0	0	0	0	0	0	0	0	0	0	0	0	0	0	0	1.32	3.27	1.71	0.23	0.31	0.3	0	0	0	2.45	3.27	2.17	1.21	0.5	0.76	0.2
2-mehyl-3-phenyl propanal	5445-77-2	1248	1244	4	https://doi.org/10.1016/j.aca.2006.12.022	924	0	0	0	0	0	0	0	0	0	0	0	0	0	0	0	0	0	0	0	0	0	0	0	0	0	0	0	0	5.04	0	0	0	0.54	0	0	0	0	8.56	0	3.4	0	0	0
Lilac aldehyde C	53447-48-6	1148	1156	8	https://doi.org/10.3390/molecules15096168	868	0	0	0	0	0	0	0	0	0	0	0	0	0	0	0	0	0	0	0	0	0	0	0	0	0	0	0	2.03	10.05	0	0	0	0.9	0	0.13	0	5.57	13.48	0	2.1	0	0	0
Camphene	79-92-5	934	954	20	https://doi.org/10.1016/j.aca.2007.02.053	835	0	0	0	0	0	0	0	0	0	0	0	0	0	0	0	0	0	0	0	0	0	0	0	0	0	0	0	3.95	0	9.37	0	0.73	0	0	0	0	7.31	0	0	0	1.58	0	0.52
lilac aldehyde D	53447-47-5	1160	1169	9	https://doi.org/10.3390/molecules15096168	845	0	0	0	0	0	0	0	0	0	0	0	0	0	0	0	0	0	0	0	0	0	0	0	0	0	0	0	0	8.8	0	0	0	2.69	0	0	0	0	17.17	0	5.71	0	0	0
Phytol	150-86-7	2118	2112	6	https://webbook.nist.gov/chemistry/name-ser/	908	0	0	0	0	0	0	0	0	0	0	0	0	0	0	0	0	0	0	0	0	0	0	0	0	0	0	0	0	3.24	0	0.33	0	0.43	0	0	0	0	6.51	2.26	2.41	0	0.66	0
1,3-butanediol	107-88-0	769	801	32	https://doi.org/10.1046/j.1472-765x.2000.00663.x	860	0	0	0	0	0	0	0	0	0	0	0	0	0	0	0	0	0	0	0	0	0	0	0	0	0	0	0	16.27	0	8.82	0	0.95	0	0.22	0	0	10.98	0	0	0	2.61	0	0.33
Amylene hydrate	75-85-4	640	634	6	https://doi.org/10.1002/jsfa.1826	896	0	0	0	0	0	0	0	0	0	0	0	0	0	0	0	0	0	0	0	0	0	0	0	0	0	0	0	4.65	8.02	4.71	0.62	0.76	0.52	0	0	0	3.39	5.4	3.81	1.91	0.88	0.55	0.14
(Z)-3-hexen-1-ol	928-96-1	857	858	1	https://doi.org/10.1002/ffj.1812	951	0	0	0	0	0	0	0	0	0	0	0	0	0	0	0	0	0	0	0	0	0	0	0	0	0	0	0	0	0	0	0	0	0	0	0	0	0	0	0	0	0	0	0
2-ethyl-1-decanol	21078-65-9	1385				737	0	0	0	0	0	0	0	0	0	0	0	0	0	0	0	0	0	0	0	0	0	0	0	0	0	0	0	0.78	2.83	1.5	0.24	0.14	0.2	0	0	0	1.13	1.96	1.84	1	0.28	0.64	0
2,4-dimethyl-4-heptanol	19549-77-0	1010				838	0	0	0	0	0	0	0	0	0	0	0	0	0	0	0	0	0	0	0	0	0	0	0	0	0	0	0	2.51	0	3.14	0	0.29	0	0	0	0	1.94	0	0	0	0.68	0	0
Lilac alcohol C	33081-36-6	1230	1219	11	https://doi.org/10.1007/s00606-005-0344-2	840	0	0	0	0	0	0	0	0	0	0	0	0	0	0	0	0	0	0	0	0	0	0	0	0	0	0	0	37.16	125.79	77.34	7.89	7.6	14.73	0	0.69	2.07	57.9	94.24	97.45	21.15	16.8	23.24	3.46
3,5-dimethyl-3-heptanol	19549-74-7	985				736	0	0	0	0	0	0	0	0	0	0	0	0	0	0	0	0	0	0	0	0	0	0	0	0	0	0	0	0	0	0	0.17	0	0	0	0	0	0	0	1.76	0	0	0.81	0
2-hexyl-1-octanol	19780-79-1	1590	1571	19	10.1016/j.fochx.2024.101859	798	0	0	0	0	0	0	0	0	0	0	0	0	0	0	0	0	0	0	0	0	0	0	0	0	0	0	0	1.57	7.67	1.92	0.39	0.2	0.45	0	0	0	2.22	6.34	3.86	3.21	0.68	0.99	0
2-butenal	4170-30-3	672	657	15	https://doi.org/10.1016/S0021-9673( 02)01384-5	864	0	0	0	0	0	0	0	0	0	0	0	0	0	0	0	0	0	0	0	0	0	0	0	0	0	0	0	0	7.53	0	1.32	0	0.71	0	0	0	0	5.52	7.29	1.57	0	2.32	0
Vanillin	121-33-5	1388	1393	5	https://webbook.nist.gov/chemistry/name-ser/	938	0	0	0	0	0	0	0	0	0	0	0	0	0	0	0	0	0	0	0	0	0	0	0	0	0	0	0	2.85	22.12	4.35	1.69	0.29	2.75	0	0.13	0	3.85	16.24	20.67	6.74	1.82	5.41	0.38
2-ethyl hexanal	123-05-7	980	955	25	https://doi.org/10.5194/acp-3-665-2003	884	0	0	0	0	0	0	0	0	0	0	0	0	0	0	0	0	0	0	0	0	0	0	0	0	0	0	0	5.36	13.28	2.51	1.08	0.45	0.94	0	0.13	0	3.32	11.45	13.77	2.38	0.87	3.83	0.19
2-ethyl-2-hexenal	645-62-5	1020	1011	9	https://doi.org/10.1111/j.1365-2621.2006.01264.x	793	0	0	0	0	0	0	0	0	0	0	0	0	0	0	0	0	0	0	0	0	0	0	0	0	0	0	0	1.99	2.46	1.23	0.28	0.12	0.24	0	0	0	1.4	3.56	3.15	0.81	0.61	0.54	0.16
Octanal	124-13-0	1003	1004	1	https://webbook.nist.gov/chemistry/name-ser/	965	0	0	0	0	0	0	0	0	0	0	0	0	0	0	0	0	0	0	0	0	0	0	0	0	0	0	0	0	15.01	0	0	0	2.43	0	0.54	0	0	23.4	0	8.77	0	0	0
Methyl eugenol	93-15-2	1381	1403	22	https://doi.org/10.1002/ffj.1773	861	0	0	0	0	0	0	0	0	0	0	0	0	0	0	0	0	0	0	0	0	0	0	0	0	0	0	0	1.61	2.9	2.11	0.37	0.45	0.27	0	0	0	2.81	3.2	2.32	1.47	0.7	0.98	0.1
3-methyl-4-heptanone	15726-15-5	918	925	7	https://doi.org/10.1021/jf400152x	896	0	0	0	0	0	0	0	0	0	0	0	0	0	0	0	0	0	0	0	0	0	0	0	0	0	0	0	0	0	0	0.5	0	0	0	0	0	0	0	6.47	0	0	1.45	0
2,2-dimethyl-3-pentanone	564-04-5	805				834	0	0	0	0	0	0	0	0	0	0	0	0	0	0	0	0	0	0	0	0	0	0	0	0	0	0	0	2.14	9.2	2.26	0.63	0.44	1.39	0	0	0.13	3.03	6.39	4.56	1.84	0.85	1.66	0.13
cyclohexanone	108-94-1	891	895	4	https://webbook.nist.gov/chemistry/name-ser/	928	0	0	0	0	0	0	0	0	0	0	0	0	0	0	0	0	0	0	0	0	0	0	0	0	0	0	0	1.94	4.32	1.63	0.74	0.2	0.46	0	0	0	2.7	4.77	4.83	1.79	0.83	1.55	0.2
5,5-dimethyl-2,4-hexanedione	7307-04-2	975				737	0	0	0	0	0	0	0	0	0	0	0	0	0	0	0	0	0	0	0	0	0	0	0	0	0	0	0	0	5.94	0	1.65	0	0.69	0	0	0	0	4.93	9.67	1.79	0	4.97	0
4-methyl-3-heptanone	6137-11-7	907	925	18	https://doi.org/10.1021/jf400152x	835	0	0	0	0	0	0	0	0	0	0	0	0	0	0	0	0	0	0	0	0	0	0	0	0	0	0	0	0	2.87	0	0.17	0	0.17	0	0	0	0	2.12	1.82	0.4	0	0.8	0
1-heptene	592-76-7	696	692	4	https://webbook.nist.gov/chemistry/name-ser/	723	0	0	0	0	0	0	0	0	0	0	0	0	0	0	0	0	0	0	0	0	0	0	0	0	0	0	0	2.82	5.65	2.55	0.2	0.19	0.31	0	0	0	2.2	3.38	3.27	1.05	0.89	1.41	0
(E)-2-heptene	14686-13-6	699			https://webbook.nist.gov/chemistry/name-ser/	738	0	0	0	0	0	0	0	0	0	0	0	0	0	0	0	0	0	0	0	0	0	0	0	0	0	0	0	0	0	0	0.35	0	0	0	0	0	0	0	4.24	0	0	1.48	0
(Z)-5-tetradecene	41446-63-3	1388	1392	4	https://webbook.nist.gov/chemistry/name-ser/	921	0	0	0	0	0	0	0	0	0	0	0	0	0	0	0	0	0	0	0	0	0	0	0	0	0	0	0	4.71	0	6.04	0.31	0.94	0	0	0	0	7.73	0	5.2	0	4.16	2.03	0.85
2,3,6,7-tetramethyl-4-octene	63830-66-0	1120				634	0	0	0	0	0	0	0	0	0	0	0	0	0	0	0	0	0	0	0	0	0	0	0	0	0	0	0	2.71	3.9	2.41	0.38	0.13	0.23	0	0	0	2.12	2.77	3.05	0.62	0.87	1.27	0.11
2,6-dimethyl-octane	2051-30-1	960				735	0	0	0	0	0	0	0	0	0	0	0	0	0	0	0	0	0	0	0	0	0	0	0	0	0	0	0	0	8.11	0	1	0	1.07	0	0.1	0	0	9.43	10.78	3.08	0	3.13	0
2,2,6,6-tetramethyl heptane	1071-81-4	1005				734	0	0	0	0	0	0	0	0	0	0	0	0	0	0	0	0	0	0	0	0	0	0	0	0	0	0	0	1.65	3.66	2.84	0.44	0.21	0.82	0	0.1	0	2.52	6.19	3.78	2.1	0.71	1.01	0.25
(3E)-3-Undecen-5-yne	74744-29-9	1125				796	0	0	0	0	0	0	0	0	0	0	0	0	0	0	0	0	0	0	0	0	0	0	0	0	0	0	0	0	4.15	0	0	0	0.24	0	0	0	0	2.67	0	0.66	0	0	0
Tridecane	629-50-5	1307	1300	7	Chen, P.H.; Keeran, W.S.; Van Ausdale, W.A.; Schindler, D.R.; Roberts, D.W., Application of Lee retention indices to the confirmation of tentatively identified compounds from GC/MS analysis of environmental samples, Technical paper, Analytical Services Division, Environmental ScienceEngineering, Inc, PO Box 1703, Gainesville, FL 32602, 2002, 11.	908	0	0	0	0	0	0	0	0	0	0	0	0	0	0	0	0	0	0	0	0	0	0	0	0	0	0	0	1.02	1.86	2.17	0.41	0.16	0.58	0	0	0	1.6	3.06	2.39	1.04	0.68	0.6	0.12
(Z)-4-tridecene	41446-60-0	1290			https://webbook.nist.gov/chemistry/name-ser/	734	0	0	0	0	0	0	0	0	0	0	0	0	0	0	0	0	0	0	0	0	0	0	0	0	0	0	0	1.93	3.91	1.83	0.78	0.39	1.35	0	0	0	2.83	7.24	5.33	2.2	0.72	1.26	0.17
2-methyl proanoic acid,2-ethylhexyl ester	97-62-1	1250	1268	18	https://webbook.nist.gov/chemistry/name-ser/	833	0	0	0	0	0	0	0	0	0	0	0	0	0	0	0	0	0	0	0	0	0	0	0	0	0	0	0	1.86	3.35	1.55	0.41	0.22	0.45	0	0	0	1.42	2.73	2.01	0.55	0.31	0.7	0
2-(3-Methylbutyl)oxirane	53229-41-7	810				894	0	0	0	0	0	0	0	0	0	0	0	0	0	0	0	0	0	0	0	0	0	0	0	0	0	0	0	2.45	12.38	2.87	1.75	0.34	0.66	0	0	0	4.08	8.23	10.34	2.96	1.4	3.34	0.36
1-propoxy hexane	53685-78-2	860				834	0	0	0	0	0	0	0	0	0	0	0	0	0	0	0	0	0	0	0	0	0	0	0	0	0	0	0	0	5.42	0	0.2	0	0.28	0	0	0	0	4.37	2.76	2.28	0	0.74	0
1-(1-propynyl)-cyclohexene	1655-05-6	1030				738	0	0	0	0	0	0	0	0	0	0	0	0	0	0	0	0	0	0	0	0	0	0	0	0	0	0	0	1.69	3.13	1.09	0.5	0.22	0.55	0	0	0	2.21	3.54	3.07	1.03	0.73	0.91	0.18
1S,4R,7R,11R-1,3,4,7-Tetramethyltricyclo	137235-42-8	1420				733	0	0	0	0	0	0	0	0	0	0	0	0	0	0	0	0	0	0	0	0	0	0	0	0	0	0	0	27.57	6.8	22.47	3.08	1.28	1.05	0.29	0	0.18	20.92	5.26	30.29	1.45	3.71	13.58	1.99
α-Farnesene	502-61-4	1487	1508		10.1063/1.3653552		0	0	0	0	0	0	0	0	0	0	0	0	0	0	0	0	0	0	0	0	0	0	0	0	0	0	0	0	2.76	0	0.31	0	0.38	0	0	0	0	1.97	1.96	0.9	0	0.31	0
santolina triene	2153-66-4	908	903	5	10.1063/1.3653552	924	0	0	0	0	0	0	0	0	0	0	0	0	0	0	0	0	0	0	0	0	0	0	0	0	0	0	0	0	0	0	0	0	0	0	0	0	0	0	0	0	0	0	0
1,3,8-p-menthatriene	21195-59-5	1103	1117	14	https://webbook.nist.gov/chemistry/name-ser/	866	0	0	0	0	0	0	0	0	0	0	0	0	0	0	0	0	0	0	0	0	0	0	0	0	0	0	0	0	0	0	0	0	0	0	0	0	0	0	0	0	0	0	0
thujone	546-80-5	1104	1102	2	https://doi.org/10.1016/j.foodchem.2007.05.029	949	0	0	0	0	0	0	0	0	0	0	0	0	0	0	0	0	0	0	0	0	0	0	0	0	0	0	0	0	0	0	0	0	0	0	0	0	0	0	0	0	0	0	0
trans-3-Carene-2-ol	93905-79-4	1175	1194	19	https://doi.org/10.1002/ffj.1574	852	0	0	0	0	0	0	0	0	0	0	0	0	0	0	0	0	0	0	0	0	0	0	0	0	0	0	0	0	0	0	0	0	0	0	0	0	0	0	0	0	0	0	0
hotrienol	53834-70-1	1110	1109	1	https://doi.org/10.1021/jf071442y	947	0	0	0	0	0	0	0	0	0	0	0	0	0	0	0	0	0	0	0	0	0	0	0	0	0	0	0	0	0	0	0	0	0	0	0	0	0	0	0	0	0	0	0
allo-ocimene	673-84-7	1139	1132	7	https://webbook.nist.gov/chemistry/name-ser/	863	0	0	0	0	0	0	0	0	0	0	0	0	0	0	0	0	0	0	0	0	0	0	0	0	0	0	0	0	0	0	0	0	0	0	0	0	0	0	0	0	0	0	0
dihydrocarveol	619-01-2	1192	1193	1	https://www.thegoodscentscompany.com/data/rw1013231.html?utm_source=chatgpt.com	951	0	0	0	0	0	0	0	0	0	0	0	0	0	0	0	0	0	0	0	0	0	0	0	0	0	0	0	0	0	0	0	0	0	0	0	0	0	0	0	0	0	0	0
dihydrocitronellol	106-21-8	1172	1196	24	Stashenko, E.E.; Jaramillo, B.E.; Martínez, J.R., Comparación de la composición química y de la actividad antioxidante in vitro de los metabolitos secundarios volátiles de plantas de la familia verbenaceae, Rev. Acad. Colomb. Cienc. Exactas Fis. Nat., 2003, 27, 105, 579-597.	787	0	0	0	0	0	0	0	0	0	0	0	0	0	0	0	0	0	0	0	0	0	0	0	0	0	0	0	0	0	0	0	0	0	0	0	0	0	0	0	0	0	0	0
megastigma-4,6,8-triene	51468-86-1	1355	1360	5	Mahattanatawee, K.; Goodner, K.L.; Baldwin, E.A., Volatile constituents and character impact compounds of selected Florida's tropical fruit, Proc. Fla. State Hort. Soc., 2005, 118, 414-418.	862	0	0	0	0	0	0	0	0	0	0	0	0	0	0	0	0	0	0	0	0	0	0	0	0	0	0	0	0	0	0	0	0	0	0	0	0	0	0	0	0	0	0	0
α-ionone	127-41-3	1437	1425	12	https://webbook.nist.gov/chemistry/name-ser/	839	0	0	0	0	0	0	0	0	0	0	0	0	0	0	0	0	0	0	0	0	0	0	0	0	0	0	0	0	0	0	0	0	0	0	0	0	0	0	0	0	0	0	0
megastigmatrienone	38818-55-2	1570	1587	17	https://doi.org/10.1016/S0308-8146 (02)00427-2	737	0	0	0	0	0	0	0	0	0	0	0	0	0	0	0	0	0	0	0	0	0	0	0	0	0	0	0	0	0	0	0	0	0	0	0	0	0	0	0	0	0	0	0
dihydro-β-ionone	17283-81-7	1453	1447	6	https://doi.org/10.1002/ffj.1913	868	0	0	0	0	0	0	0	0	0	0	0	0	0	0	0	0	0	0	0	0	0	0	0	0	0	0	0	0	0	0	0	0	0	0	0	0	0	0	0	0	0	0	0
β-ionone	79-77-6	1489	1487	2	https://webbook.nist.gov/chemistry/name-ser/	923	0	0	0	0	0	0	0	0	0	0	0	0	0	0	0	0	0	0	0	0	0	0	0	0	0	0	0	0	0	0	0	0	0	0	0	0	0	0	0	0	0	0	0
4-oxo-β-ionone	29790-29-2	1645	1659	14	https://doi.org/10.1016/S0308-8146 (99)00044-8	854	0	0	0	0	0	0	0	0	0	0	0	0	0	0	0	0	0	0	0	0	0	0	0	0	0	0	0	0	0	0	0	0	0	0	0	0	0	0	0	0	0	0	0
octene	111-66-0	792	789	3	https://doi.org/10.1007/978-1-4419-9212-3_7	891	0	0	0	0	0	0	0	0	0	0	0	0	0	0	0	0	0	0	0	0	0	0	0	0	0	0	0	0	0	0	0	0	0	0	0	0	0	0	0	0	0	0	0
octane	111-65-9	808	800	8	The Retention Index System in Gas Chromatography: McReynolds Constants	893	0	0	0	0	0	0	0	0	0	0	0	0	0	0	0	0	0	0	0	0	0	0	0	0	0	0	0	0	0	0	0	0	0	0	0	0	0	0	0	0	0	0	0
nonene	124-11-8	893	890	3	https://doi.org/10.1016/0016-2361 (95)00108-H	890	0	0	0	0	0	0	0	0	0	0	0	0	0	0	0	0	0	0	0	0	0	0	0	0	0	0	0	0	0	0	0	0	0	0	0	0	0	0	0	0	0	0	0
5-ethyl-1-nonene	19780-74-6	1065	1094	29	10.1016/j.fochx.2024.101859	746	0	0	0	0	0	0	0	0	0	0	0	0	0	0	0	0	0	0	0	0	0	0	0	0	0	0	0	0	0	0	0	0	0	0	0	0	0	0	0	0	0	0	0
1-dodecene	112-41-4	1194	1192	2	https://webbook.nist.gov/chemistry/name-ser/	844	0	0	0	0	0	0	0	0	0	0	0	0	0	0	0	0	0	0	0	0	0	0	0	0	0	0	0	0	0	0	0	0	0	0	0	0	0	0	0	0	0	0	0
tetradecane	629-59-4	1402	1400	2	https://webbook.nist.gov/chemistry/name-ser/	962	0	0	0	0	0	0	0	0	0	0	0	0	0	0	0	0	0	0	0	0	0	0	0	0	0	0	0	0	0	0	0	0	0	0	0	0	0	0	0	0	0	0	0
decanol	112-30-1	1267	1272	5	https://doi.org/10.1016/j.bse.2006.09.009	824	0	0	0	0	0	0	0	0	0	0	0	0	0	0	0	0	0	0	0	0	0	0	0	0	0	0	0	0	0	0	0	0	0	0	0	0	0	0	0	0	0	0	0
(Z)-3-hexen-1-ol acetate	3681-71-8	1009	1007	2	https://webbook.nist.gov/chemistry/name-ser/	948	0	0	0	0	0	0	0	0	0	0	0	0	0	0	0	0	0	0	0	0	0	0	0	0	0	0	0	0	0	0	0	0	0	0	0	0	0	0	0	0	0	0	0
6-methyl-5-hepten-2-one	110-93-0	980	986	6	https://webbook.nist.gov/chemistry/name-ser/	892	0	0	0	0	0	0	0	0	0	0	0	0	0	0	0	0	0	0	0	0	0	0	0	0	0	0	0	0	0	0	0	0	0	0	0	0	0	0	0	0	0	0	0
furfural	98-01-1	836	832	4	https://webbook.nist.gov/chemistry/name-ser/	943	0	0	0	0	0	0	0	0	0	0	0	0	0	0	0	0	0	0	0	0	0	0	0	0	0	0	0	0	0	0	0	0	0	0	0	0	0	0	0	0	0	0	0
p-cymene	99-87-6	1015	1025	10	https://webbook.nist.gov/chemistry/name-ser/	895	0	0	0	0	0	0	0	0	0	0	0	0	0	0	0	0	0	0	0	0	0	0	0	0	0	0	0	0	0	0	0	0	0	0	0	0	0	0	0	0	0	0	0
cyclamal	103-95-7	1325	1311	14	https://doi.org/10.1021/jf048429n	770	0	0	0	0	0	0	0	0	0	0	0	0	0	0	0	0	0	0	0	0	0	0	0	0	0	0	0	0	0	0	0	0	0	0	0	0	0	0	0	0	0	0	0
γ-decanolactone	706-14-9	1346	1370	24	https://webbook.nist.gov/chemistry/name-ser/	785	0	0	0	0	0	0	0	0	0	0	0	0	0	0	0	0	0	0	0	0	0	0	0	0	0	0	0	0	0	0	0	0	0	0	0	0	0	0	0	0	0	0	0
Methyl benzoate	93-58-3	1069	1096	27	Su, Y.; Wang, C.; Yinlong, G., Analysis of volatile compounds from Mentha hapioealyx Briq. by GC-MS based on accurate mass measurements and retention indices, Acta Chem. Sinica, 2009, 67, 6, 546-554.	834	0	0	0	0	0	0	0	0	0	0	0	0	0	0	0	0	0	0	0	0	0	0	0	0	0	0	0	0	0	0	0	0	0	0	0	0	0	0	0	0	0	0	0
Benzenepropyl acetate	122-72-5	1359	1366	7	IDENTIFICATION OF ESSENTIAL OIL COMPONENTS BY GAS CHROMATOGRAPHY/ MASS SPECTROMETRY, ed. 4.1	897	0	0	0	0	0	0	0	0	0	0	0	0	0	0	0	0	0	0	0	0	0	0	0	0	0	0	0	0	0	0	0	0	0	0	0	0	0	0	0	0	0	0	0
Benzyl benzoate	120-51-4	1753	1763	10	https://doi.org/10.1002/ffj.1778	783	0	0	0	0	0	0	0	0	0	0	0	0	0	0	0	0	0	0	0	0	0	0	0	0	0	0	0	0	0	0	0	0	0	0	0	0	0	0	0	0	0	0	0
4-Methylanisole	104-93-8	1008	1021	13	https://doi.org/10.1590/S0103-50532005000400027	835	0	0	0	0	0	0	0	0	0	0	0	0	0	0	0	0	0	0	0	0	0	0	0	0	0	0	0	0	0	0	0	0	0	0	0	0	0	0	0	0	0	0	0
Creosol	93-51-6	1203	1193	10	https://doi.org/10.1021/jf053001p	893	0	0	0	0	0	0	0	0	0	0	0	0	0	0	0	0	0	0	0	0	0	0	0	0	0	0	0	0	0	0	0	0	0	0	0	0	0	0	0	0	0	0	0
Estragole	140-67-0	1172	1195	23	https://doi.org/10.1016/j.foodchem.2005.10.032	784	0	0	0	0	0	0	0	0	0	0	0	0	0	0	0	0	0	0	0	0	0	0	0	0	0	0	0	0	0	0	0	0	0	0	0	0	0	0	0	0	0	0	0
Chavicol	501-92-8	1243	1260	17	IDENTIFICATION OF ESSENTIAL OIL COMPONENTS BY GAS CHROMATOGRAPHY/ MASS SPECTROMETRY, ed. 4.1	859	0	0	0	0	0	0	0	0	0	0	0	0	0	0	0	0	0	0	0	0	0	0	0	0	0	0	0	0	0	0	0	0	0	0	0	0	0	0	0	0	0	0	0
trans-Cinnamaldehyde	14371-10-9	1239	1268	29	https://doi.org/10.1002/ffj.1773	773	0	0	0	0	0	0	0	0	0	0	0	0	0	0	0	0	0	0	0	0	0	0	0	0	0	0	0	0	0	0	0	0	0	0	0	0	0	0	0	0	0	0	0
Cinnamyl alcohol	104-54-1	1243	1265	22	https://doi.org/10.1021/jf0108563	786	0	0	0	0	0	0	0	0	0	0	0	0	0	0	0	0	0	0	0	0	0	0	0	0	0	0	0	0	0	0	0	0	0	0	0	0	0	0	0	0	0	0	0
Cinnamyl acetate	103-54-8	1457	1443	14	IDENTIFICATION OF ESSENTIAL OIL COMPONENTS BY GAS CHROMATOGRAPHY/ MASS SPECTROMETRY, ed. 4.1	770	0	0	0	0	0	0	0	0	0	0	0	0	0	0	0	0	0	0	0	0	0	0	0	0	0	0	0	0	0	0	0	0	0	0	0	0	0	0	0	0	0	0	0
3-Phenylpropanol	122-97-4	1235	1232	3	https://doi.org/10.1021/jf001075p	924	0	0	0	0	0	0	0	0	0	0	0	0	0	0	0	0	0	0	0	0	0	0	0	0	0	0	0	0	0	0	0	0	0	0	0	0	0	0	0	0	0	0	0
3-Hexanol	623-37-0	780	797	17	https://doi.org/10.1021/jf0005768	818	0	0	0	0	0	0	0	0	0	0	0	0	0	0	0	0	0	0	0	0	0	0	0	0	0	0	0	0	0	0	0	0	0	0	0	0	0	0	0	0	0	0	0
2-Hexanol	626-93-7	780	803	23	https://doi.org/10.1017/S0022029900004106	769	0	0	0	0	0	0	0	0	0	0	0	0	0	0	0	0	0	0	0	0	0	0	0	0	0	0	0	0	0	0	0	0	0	0	0	0	0	0	0	0	0	0	0
Ethylhexanol	104-76-7	1015	1031	16	https://doi.org/10.1016/j.foodchem.2007.05.047	718	0	0	0	0	0	0	0	0	0	0	0	0	0	0	0	0	0	0	0	0	0	0	0	0	0	0	0	0	0	0	0	0	0	0	0	0	0	0	0	0	0	0	0
1-Octanol	111-87-5	1059	1072	13	https://doi.org/10.1016/j.chroma.2005.11.087	864	0	0	0	0	0	0	0	0	0	0	0	0	0	0	0	0	0	0	0	0	0	0	0	0	0	0	0	0	0	0	0	0	0	0	0	0	0	0	0	0	0	0	0
(4E)-4-Hexenyl acetate	42125-17-7	992	998	6	https://doi.org/10.1021/jf00035a046	893	0	0	0	0	0	0	0	0	0	0	0	0	0	0	0	0	0	0	0	0	0	0	0	0	0	0	0	0	0	0	0	0	0	0	0	0	0	0	0	0	0	0	0
Cyclohexyl acetate	622-45-7	1047	1043	4	https://doi.org/10.1021/jf0402633	923	0	0	0	0	0	0	0	0	0	0	0	0	0	0	0	0	0	0	0	0	0	0	0	0	0	0	0	0	0	0	0	0	0	0	0	0	0	0	0	0	0	0	0
2-Hexenyl acetate	2497-18-9	1092	1111	19	https://doi.org/10.1016/S0021-9673 (00 )00618-X	859	0	0	0	0	0	0	0	0	0	0	0	0	0	0	0	0	0	0	0	0	0	0	0	0	0	0	0	0	0	0	0	0	0	0	0	0	0	0	0	0	0	0	0
(Z)-linalool oxide	5989-33-3	1075	1075	0	https://doi.org/10.1063/1.3653552	923	0	0	0	0	0	0	0	0	0	0	0	0	0	0	0	0	0	0	0	0	0	0	0	0	0	0	0	0	0	0	0	0	0	0	0	0	0	0	0	0	0	0	0
2-Ethylhexyl acetate	103-09-3	1118	1149	31	https://doi.org/10.1186/1752-153X-4-16	733	0	0	0	0	0	0	0	0	0	0	0	0	0	0	0	0	0	0	0	0	0	0	0	0	0	0	0	0	0	0	0	0	0	0	0	0	0	0	0	0	0	0	0
Octyl acetate	112-14-1	1183	1213	30	https://doi.org/10.1016/j.chroma.2005.11.087	786	0	0	0	0	0	0	0	0	0	0	0	0	0	0	0	0	0	0	0	0	0	0	0	0	0	0	0	0	0	0	0	0	0	0	0	0	0	0	0	0	0	0	0
4-Ethylbenzyl alcohol	768-59-2	1225	1253	28	https://webbook.nist.gov/chemistry/name-ser/	885	0	0	0	0	0	0	0	0	0	0	0	0	0	0	0	0	0	0	0	0	0	0	0	0	0	0	0	0	0	0	0	0	0	0	0	0	0	0	0	0	0	0	0
Acetoxytoluene	122-46-3	1153	1136	27	https://doi.org/10.1016/S0003-2670(02)00544-5	736	0	0	0	0	0	0	0	0	0	0	0	0	0	0	0	0	0	0	0	0	0	0	0	0	0	0	0	0	0	0	0	0	0	0	0	0	0	0	0	0	0	0	0
Isoeugenol	97-54-1	1452	1452	0	https://webbook.nist.gov/chemistry/name-ser/	948	0	0	0	0	0	0	0	0	0	0	0	0	0	0	0	0	0	0	0	0	0	0	0	0	0	0	0	0	6.64	0	1.96	0	0.84	0	0	0.13	0	8.68	10.47	2.94	0	4.17	0
Myrcene	123-35-3	991	991	0	https://webbook.nist.gov/chemistry/name-ser/	948	0	0	0	0	0	0	0	0	0	0	0	0	0	0	0	0	0	0	0	0	0	0	0	0	0	0	0	0	0	0	0	0	0	0	0	0	0	0	0	0	0	0	0
Perillene	539-52-6	1105	1099	6	https://doi.org/10.1002/ffj.1178	895	0	0	0	0	0	0	0	0	0	0	0	0	0	0	0	0	0	0	0	0	0	0	0	0	0	0	0	0	0	0	0	0	0	0	0	0	0	0	0	0	0	0	0
cis-Terpineol	29803-82-5	1140	1123	17	https://doi.org/10.1063/1.3653552	753	0	0	0	0	0	0	0	0	0	0	0	0	0	0	0	0	0	0	0	0	0	0	0	0	0	0	0	0	0	0	0	0	0	0	0	0	0	0	0	0	0	0	0
trans-Geraniol	106-24-1	1259	1255	4	https://webbook.nist.gov/chemistry/name-ser/	925	0	0	0	0	0	0	0	0	0	0	0	0	0	0	0	0	0	0	0	0	0	0	0	0	0	0	0	0	0	0	0	0	0	0	0	0	0	0	0	0	0	0	0
Varidiflorene	21747-46-6	1492	1496	4	https://doi.org/10.1007/s00217-003-0708-1	824	0	0	0	0	0	0	0	0	0	0	0	0	0	0	0	0	0	0	0	0	0	0	0	0	0	0	0	0	0	0	0	0	0	0	0	0	0	0	0	0	0	0	0
Thujopsene	470-40-6	1435	1427	8	https://doi.org/10.1016/S0031-9422( 03)00386-8	895	0	0	0	0	0	0	0	0	0	0	0	0	0	0	0	0	0	0	0	0	0	0	0	0	0	0	0	0	0	0	0	0	0	0	0	0	0	0	0	0	0	0	0
Guaiene	3691—12—1	1438	1440	2	https://doi.org/10.1016/j.bse.2004.11.010	922	0	0	0	0	0	0	0	0	0	0	0	0	0	0	0	0	0	0	0	0	0	0	0	0	0	0	0	0	0	0	0	0	0	0	0	0	0	0	0	0	0	0	0
(Z)-Farnesene	28973-97-9	1455	1449	6	https://pubchem.ncbi.nlm.nih.gov/compound/beta-Farnesene_-_6Z?utm_source=chatgpt.com	833	0	0	0	0	0	0	0	0	0	0	0	0	0	0	0	0	0	0	0	0	0	0	0	0	0	0	0	0	0	0	0	0	0	0	0	0	0	0	0	0	0	0	0
L-alloaromadendrene	25246-27-9	1458	1461	3	https: //doi.org/10.1002/ffj.1759	926	0	0	0	0	0	0	0	0	0	0	0	0	0	0	0	0	0	0	0	0	0	0	0	0	0	0	0	0	0	0	0	0	0	0	0	0	0	0	0	0	0	0	0
Muurolene	10208-80-7	1495	1499	4	https://webbook.nist.gov/chemistry/name-ser/	833	0	0	0	0	0	0	0	0	0	0	0	0	0	0	0	0	0	0	0	0	0	0	0	0	0	0	0	0	0	0	0	0	0	0	0	0	0	0	0	0	0	0	0
Patchoulene	1405-16-9	1455	1464	9	https://doi.org/10.1016/j.foodchem.2005.04.033	768	0	0	0	0	0	0	0	0	0	0	0	0	0	0	0	0	0	0	0	0	0	0	0	0	0	0	0	0	0	0	0	0	0	0	0	0	0	0	0	0	0	0	0
Aristolene	6831-16-9	1460	1450	10	https://doi.org/10.1002/ffj.1901	896	0	0	0	0	0	0	0	0	0	0	0	0	0	0	0	0	0	0	0	0	0	0	0	0	0	0	0	0	0	0	0	0	0	0	0	0	0	0	0	0	0	0	0
Cedrene	469-61-4	1432	1449	17	https://doi.org/10.1016/S0021-9673 (01)01382-6	821	0	0	0	0	0	0	0	0	0	0	0	0	0	0	0	0	0	0	0	0	0	0	0	0	0	0	0	0	0	0	0	0	0	0	0	0	0	0	0	0	0	0	0
3-Methyl-1-hexanol	13231-81-7	850			https://webbook.nist.gov/chemistry/name-ser/	736	0	0	0	0	0	0	0	0	0	0	0	0	0	0	0	0	0	0	0	0	0	0	0	0	0	0	0	0	0	0	0	0	0	0	0	0	0	0	0	0	0	0	0
6-Undecanol	23708-56-7	1265	1284	19	IDENTIFICATION OF ESSENTIAL OIL COMPONENTS BY GAS CHROMATOGRAPHY/ MASS SPECTROMETRY, ed. 4.1	833	0	0	0	0	0	0	0	0	0	0	0	0	0	0	0	0	0	0	0	0	0	0	0	0	0	0	0	0	0	0	0	0	0	0	0	0	0	0	0	0	0	0	0
Methyl methylbutyrate	868-57-5	772	758	14	https://pubchem.ncbi.nlm.nih.gov/compound/Methyl-2-methylbutyrate?utm_source=chatgpt.com	866	0	0	0	0	0	0	0	0	0	0	0	0	0	0	0	0	0	0	0	0	0	0	0	0	0	0	0	0	0	0	0	0	0	0	0	0	0	0	0	0	0	0	0
Methyl tiglate	6622-76-0	890	863	27	https://doi.org/10.1016/S0045-6535(02)00074-7	766	0	0	0	0	0	0	0	0	0	0	0	0	0	0	0	0	0	0	0	0	0	0	0	0	0	0	0	0	0	0	0	0	0	0	0	0	0	0	0	0	0	0	0
Methyl 3-hexenoate	13894-62-7	930	917	13	https://doi.org/10.1021/jf00016a014	867	0	0	0	0	0	0	0	0	0	0	0	0	0	0	0	0	0	0	0	0	0	0	0	0	0	0	0	0	0	0	0	0	0	0	0	0	0	0	0	0	0	0	0
Propanoic acid, hexyl ester	2445-76-3	1085	1101	16	https://doi.org/10.2298/JSC0606629M	835	0	0	0	0	0	0	0	0	0	0	0	0	0	0	0	0	0	0	0	0	0	0	0	0	0	0	0	0	0	0	0	0	0	0	0	0	0	0	0	0	0	0	0
Butanoic acid, hexyl ester	2639-63-6	1189	1191	2	https://doi.org/10.1021/jf0402633	945	0	0	0	0	0	0	0	0	0	0	0	0	0	0	0	0	0	0	0	0	0	0	0	0	0	0	0	0	0	0	0	0	0	0	0	0	0	0	0	0	0	0	0
(Z)-3-Hexen-1-ol propanoate	33467-74-2	1100	1085	15	https://doi.org/10.1021/jf00121a024	863	0	0	0	0	0	0	0	0	0	0	0	0	0	0	0	0	0	0	0	0	0	0	0	0	0	0	0	0	0	0	0	0	0	0	0	0	0	0	0	0	0	0	0
3-Methyl-butanoic acid, hexyl ester	10032-13-0	1245	1244	1	https://doi.org/10.1007/s00606-006-0448-3	848	0	0	0	0	0	0	0	0	0	0	0	0	0	0	0	0	0	0	0	0	0	0	0	0	0	0	0	0	0	0	0	0	0	0	0	0	0	0	0	0	0	0	0
Toluene	108-88-3	738	765	27	https://webbook.nist.gov/chemistry/name-ser/	786	0	0	0	0	0	0	0	0	0	0	0	0	0	0	0	0	0	0	0	0	0	0	0	0	0	0	0	0	0	0	0	0	0	0	0	0	0	0	0	0	0	0	0
1,4,5-Trimethylnaphthalene	2131-42-2	1505	1483	22	Sun, P.; Zhou, Q.; Li, G.; Wang, X.; Zhao, Y.; Cao, L., fingerprint analysis of polycyclic aromatic hydrocarbons in crude oil by internal standard method, J. Instrumental Anal., 2008, 27, 4, 344-348.	934	0	0	0	0	0	0	0	0	0	0	0	0	0	0	0	0	0	0	0	0	0	0	0	0	0	0	0	0	0	0	0	0	0	0	0	0	0	0	0	0	0	0	0
1-Methylnaphthalene	90-12-0	1302	1318	16	https://webbook.nist.gov/chemistry/name-ser/	836	0	0	0	0	0	0	0	0	0	0	0	0	0	0	0	0	0	0	0	0	0	0	0	0	0	0	0	0	0	0	0	0	0	0	0	0	0	0	0	0	0	0	0
2,3-Dimethylnaphthalene	581-40-8	1415	1444	29	https://doi.org/10.1002/jhrc.1240090603	884	0	0	0	0	0	0	0	0	0	0	0	0	0	0	0	0	0	0	0	0	0	0	0	0	0	0	0	0	0	0	0	0	0	0	0	0	0	0	0	0	0	0	0
Dodecanal	112-54-9	1404	1408	4	https://webbook.nist.gov/chemistry/name-ser/	941	0	0	0	0	0	0	0	0	0	0	0	0	0	0	0	0	0	0	0	0	0	0	0	0	0	0	0	0	0	0	0	0	0	0	0	0	0	0	0	0	0	0	0
Decanal	112-31-2	1205	1207	2	https ://doi.org/10.1021/jf0625611	866	0	0	0	0	0	0	0	0	0	0	0	0	0	0	0	0	0	0	0	0	0	0	0	0	0	0	0	0	0	0	0	0	0	0	0	0	0	0	0	0	0	0	0
2-Phenyl-2-propanol	617-94-7	1085	1091	6	https://doi.org/10.3390/molecules15096168	860	0	0	0	0	0	0	0	0	0	0	0	0	0	0	0	0	0	0	0	0	0	0	0	0	0	0	0	1.04	0	2.18	0.29	0.24	0	0	0	0	1.6	0	2.3	0	0.6	0.75	0.12
phenylethyl alcohol	60-12-8	1116	1113	3	https://doi.org/10.1021/jf0402633	939	0	0	0	0	0	0	0	0	0	0	0	0	0	0	0	0	0	0	0	0	0	0	0	0	0	0	0	0	0	0	0	0	0	0	0	0	0	0	0	0	0	0	0
Acetone	67-64-1	461	475	14	https://webbook.nist.gov/chemistry/name-ser/	861	0	0	0	0	0	0	0	0	0	0	0	0	0	0	0	0	0	0	0	0	0	0	0	0	0	0	0	0	0	0	0	0	0	0	0	0	0	0	0	0	0	0	0
Butyl benzoate	136-60-7	1532	1510	22	https://webbook.nist.gov/chemistry/name-ser/	787	0	0	0	0	0	0	0	0	0	0	0	0	0	0	0	0	0	0	0	0	0	0	0	0	0	0	0	0	0	0	0	0	0	0	0	0	0	0	0	0	0	0	0
Nonane	111-84-2	900	900	0	Chen, P.H.; Keeran, W.S.; Van Ausdale, W.A.; Schindler, D.R.; Roberts, D.W., Application of Lee retention indices to the confirmation of tentatively identified compounds from GC/MS analysis of environmental samples, Technical paper, Analytical Services Division, Environmental ScienceEngineering, Inc, PO Box 1703, Gainesville, FL 32602, 2002, 11.	863	0	0	0	0	0	0	0	0	0	0	0	0	0	0	0	0	0	0	0	0	0	0	0	0	0	0	0	0	0	0	0	0	0	0	0	0	0	0	0	0	0	0	0
Cyclohexane	110-82-7	650	663	13	https://doi.org/10.1016/j.chroma.2007.02.012	861	0	0	0	0	0	0	0	0	0	0	0	0	0	0	0	0	0	0	0	0	0	0	0	0	0	0	0	0	0	0	0	0	0	0	0	0	0	0	0	0	0	0	0
Dodecane	112-40-3	1202	1200	2	Chen, P.H.; Keeran, W.S.; Van Ausdale, W.A.; Schindler, D.R.; Roberts, D.W., Application of Lee retention indices to the confirmation of tentatively identified compounds from GC/MS analysis of environmental samples, Technical paper, Analytical Services Division, Environmental ScienceEngineering, Inc, PO Box 1703, Gainesville, FL 32602, 2002, 11.	960	0	0	0	0	0	0	0	0	0	0	0	0	0	0	0	0	0	0	0	0	0	0	0	0	0	0	0	0	0	0	0	0	0	0	0	0	0	0	0	0	0	0	0
Isobutane	75-28-5	393	366	27	https://doi.org/10.1016/S1476-9271(02)00081-6	734	0	0	0	0	0	0	0	0	0	0	0	0	0	0	0	0	0	0	0	0	0	0	0	0	0	0	0	0	0	0	0	0	0	0	0	0	0	0	0	0	0	0	0
Isopentane	78-78-4	476	475	1	https ://doi.org/10.1016/j.chroma.2009.03.021	949	0	0	0	0	0	0	0	0	0	0	0	0	0	0	0	0	0	0	0	0	0	0	0	0	0	0	0	0	0	0	0	0	0	0	0	0	0	0	0	0	0	0	0
4-Ethyl-1,3-dioxolane	29921-38-8	730	738	8	https://doi.org/10.18280/rcma.330106	895	0	0	0	0	0	0	0	0	0	0	0	0	0	0	0	0	0	0	0	0	0	0	0	0	0	0	0	0	0	0	0	0	0	0	0	0	0	0	0	0	0	0	0
Azulene	275-51-4	1287	1287	0	https://webbook.nist.gov/chemistry/name-ser/	851	0	0	0	0	0	0	0	0	0	0	0	0	0	0	0	0	0	0	0	0	0	0	0	0	0	0	0	0	0	0	0	0	0	0	0	0	0	0	0	0	0	0	0
2,6-Dimethyl-1,3,5,7-octatetriene	460-01-5	1115	1120	5	https://doi.org/10.1002/ece3.6079	926	0	0	0	0	0	0	0	0	0	0	0	0	0	0	0	0	0	0	0	0	0	0	0	0	0	0	0	0	30.97	0	0	0	9.26	0	0.68	0	0	64.73	0	20.04	0	0	0
Note: Literature RI values were obtained from NIST/Adams databases by selecting records measured on DB-5, HP-5, or equivalent columns comparable to the column used in this study.The 0 m values indicate semi-quantified floral headspace volatile contents expressed as ng·g⁻¹ FW, whereas the 5 m and 10 m values indicate internal-standard-equivalent semi-quantified air concentrations expressed as ng·L…
[truncated: 119 more columns]

## Sheet: Tanle S4
TABLE S4. Semantic differential ratings of floral odor perception across plant species and vegetation structure types
Semantic dimension	Cp			So			Of			Pm			Gj			Ps			Ck
	lawn（60）	open woodland–grass（48）	tree–shrub–grass（40）	lawn（60）	open woodland–grass（48）	tree–shrub–grass（40）	lawn（60）	open woodland–grass（48）	tree–shrub–grass（40）	lawn（60）	open woodland–grass（48）	tree–shrub–grass（40）	lawn（60）	open woodland–grass（48）	tree–shrub–grass（40）	lawn（60）	open woodland–grass（48）	tree–shrub–grass（40）	lawn（60）	open woodland–grass（48）	tree–shrub–grass（40）
Weak – Strong	1.07 ± 0.20 c	1.21 ± 0.11 b	1.43 ± 0.12 a	-0.67 ± 0.25 b	-0.37 ± 0.31 a	-0.28 ± 0.38 a	1.45 ± 0.11 c	1.52 ± 0.09 b	1.78 ± 0.08 a	1.16 ± 0.18 b	1.19 ± 0.18 b	1.48 ± 0.15 a	1.31 ± 0.15 c	1.38 ± 0.15 b	1.58 ± 0.11 a	-0.83 ± 0.27 b	-0.54 ± 0.30 a	-0.55 ± 0.35 a	-1.74 ± 0.09 c	-1.37 ± 0.11 b	-1.08 ± 0.22 a
Vague – Clear	0.97 ± 0.15 c	1.02 ± 0.09 b	1.28 ± 0.04 a	0.08 ± 0.30 a	0.17 ± 0.27 a	0.18 ± 0.33 a	1.66 ± 0.09 c	1.77 ± 0.07 b	1.83 ± 0.07 a	0.58 ± 0.31 b	0.87 ± 0.28 a	0.68 ± 0.22 b	1.08 ± 0.14 c	1.31 ± 0.12 b	1.63 ± 0.10 a	-0.70 ± 0.24 c	-0.29 ± 0.36 a	-0.45 ± 0.32 b	-1.87 ± 0.07 c	-1.48 ± 0.14 b	-1.28 ± 0.15 a
Hard to perceive – Easy to perceive	1.03 ± 0.16 c	1.25 ± 0.14 b	1.35 ± 0.04 a	0.15 ± 0.21 b	0.37 ± 0.14 a	0.30 ± 0.26 a	1.40 ± 0.12 b	1.62 ± 0.10 a	1.65 ± 0.08 a	0.55 ± 0.26 c	0.81 ± 0.27 b	0.95 ± 0.21 a	1.20 ± 0.12 b	1.48 ± 0.14 a	1.45 ± 0.15 a	-0.85 ± 0.24 b	-0.56 ± 0.29 a	-0.53 ± 0.31 a	-1.60 ± 0.07 c	-1.19 ± 0.18 b	-0.95 ± 0.17 a
Fluctuating – Stable	0.88 ± 0.10 c	1.33 ± 0.05 a	1.23 ± 0.11 b	-0.13 ± 0.33 b	0.10 ± 0.30 a	0.08 ± 0.42 a	1.27 ± 0.12 c	1.54 ± 0.11 a	1.48 ± 0.15 b	0.47 ± 0.30 c	0.85 ± 0.14 b	1.28 ± 0.13 a	1.07 ± 0.16 b	1.40 ± 0.13 a	1.38 ± 0.13 a	-0.72 ± 0.21 c	-0.27 ± 0.41 a	-0.48 ± 0.30 b	0.02 ± 0.15 b	0.25 ± 0.37 a	0.38 ± 0.34 a
Irritating – Gentle	1.43 ± 0.13 b	1.56 ± 0.10 a	1.33 ± 0.12 c	1.00 ± 0.14 b	1.23 ± 0.04 a	0.88 ± 0.13 c	0.85 ± 0.24 a	0.56 ± 0.33 b	0.78 ± 0.22 a	1.20 ± 0.12 b	1.37 ± 0.13 a	1.08 ± 0.22 c	0.40 ± 0.26 a	0.17 ± 0.39 b	0.28 ± 0.42 ab	0.10 ± 0.33 c	0.37 ± 0.25 b	0.55 ± 0.34 a	0.40 ± 0.30 b	0.56 ± 0.33 a	0.18 ± 0.32 c
Simple – Rich	0.90 ± 0.06 c	1.10 ± 0.02 b	1.38 ± 0.16 a	0.42 ± 0.12 b	0.46 ± 0.21 ab	0.58 ± 0.31 a	1.37 ± 0.14 c	1.46 ± 0.13 b	1.68 ± 0.10 a	0.67 ± 0.19 b	0.75 ± 0.25 b	0.98 ± 0.12 a	1.32 ± 0.06 c	1.46 ± 0.16 b	1.58 ± 0.11 a	-0.63 ± 0.22 c	0.10 ± 0.32 a	-0.18 ± 0.39 b	-1.48 ± 0.12 c	-1.10 ± 0.16 b	-0.63 ± 0.23 a
Chaotic – Harmonious	1.02 ± 0.21 b	1.15 ± 0.17 a	0.98 ± 0.01 b	0.63 ± 0.21 ab	0.71 ± 0.26 a	0.55 ± 0.21 b	1.38 ± 0.11 c	1.54 ± 0.20 a	1.45 ± 0.12 b	0.78 ± 0.11 b	1.04 ± 0.15 a	0.65 ± 0.17 c	1.13 ± 0.19 c	1.35 ± 0.11 a	1.25 ± 0.15 b	-1.10 ± 0.20 a	-1.13 ± 0.20 a	-1.28 ± 0.16 b	0.28 ± 0.39 b	0.46 ± 0.34 a	0.05 ± 0.41 c
Tense – Relaxed	1.47 ± 0.14 a	1.48 ± 0.05 a	0.68 ± 0.04 b	0.70 ± 0.16 b	0.92 ± 0.18 a	0.23 ± 0.12 c	1.60 ± 0.09 b	1.67 ± 0.12 a	1.18 ± 0.20 c	1.55 ± 0.10 a	1.48 ± 0.11 b	0.73 ± 0.27 c	1.65 ± 0.09 b	1.73 ± 0.07 a	1.03 ± 0.21 c	-0.48 ± 0.28 b	-0.29 ± 0.34 a	-0.58 ± 0.32 b	0.60 ± 0.26 b	0.87 ± 0.27 a	0.08 ± 0.36 c
Unpleasant – Pleasant	1.17 ± 0.15 b	1.29 ± 0.14 a	1.08 ± 0.17 c	0.67 ± 0.18 b	0.77 ± 0.20 a	0.50 ± 0.35 c	1.47 ± 0.14 b	1.69 ± 0.09 a	1.35 ± 0.15 c	1.17 ± 0.15 c	1.33 ± 0.14 a	1.25 ± 0.14 b	1.27 ± 0.11 c	1.52 ± 0.19 a	1.40 ± 0.16 b	-0.77 ± 0.25 b	-0.46 ± 0.30 a	-0.85 ± 0.25 b	0.42 ± 0.34 b	0.56 ± 0.30 a	0.05 ± 0.28 c
Oppressive – Soothing	1.08 ± 0.09 b	1.27 ± 0.12 a	0.98 ± 0.09 c	1.17 ± 0.20 a	1.02 ± 0.05 b	0.63 ± 0.28 c	1.50 ± 0.10 b	1.60 ± 0.10 a	1.20 ± 0.14 c	1.22 ± 0.13 b	1.33 ± 0.09 a	1.03 ± 0.18 c	1.37 ± 0.12 b	1.52 ± 0.08 a	1.33 ± 0.12 b	-0.90 ± 0.21 a	-1.13 ± 0.21 b	-1.48 ± 0.15 c	0.62 ± 0.33 b	0.94 ± 0.17 a	0.38 ± 0.35 c
Artificial – Natural	1.15 ± 0.08 c	1.54 ± 0.08 a	1.40 ± 0.16 b	0.85 ± 0.26 b	1.27 ± 0.14 a	1.30 ± 0.14 a	1.40 ± 0.15 c	1.65 ± 0.08 a	1.60 ± 0.11 b	1.00 ± 0.21 b	1.48 ± 0.16 a	1.50 ± 0.10 a	0.95 ± 0.16 c	1.37 ± 0.14 b	1.45 ± 0.11 a	-1.43 ± 0.13 a	-1.63 ± 0.08 b	-1.75 ± 0.07 c	0.70 ± 0.42 b	1.06 ± 0.21 a	1.05 ± 0.17 a
Hard to identify – Easy to identify	0.87 ± 0.13 b	1.15 ± 0.17 a	0.93 ± 0.23 b	-0.08 ± 0.36 c	0.06 ± 0.12 b	0.18 ± 0.30 a	1.65 ± 0.07 c	1.75 ± 0.05 a	1.70 ± 0.10 b	0.77 ± 0.20 b	0.96 ± 0.22 a	0.68 ± 0.28 b	1.47 ± 0.10 b	1.65 ± 0.09 a	1.43 ± 0.13 b	-0.98 ± 0.15 a	-1.23 ± 0.14 b	-1.63 ± 0.09 c	-1.88 ± 0.05 c	-1.46 ± 0.16 b	-1.08 ± 0.20 a
Note. Values are presented as mean ± SD. Different lowercase letters within the same plant species and semantic dimension indicate significant differences among vegetation structure types at P < 0.05. The three vegetation structure types are lawn (n = 60), open woodland–grass (n = 48), and tree–shrub–grass (n = 40). Pairwise comparisons were performed using Welch’s t-test with Holm correction.

## Sheet: Table S5
TABLE S5. Complete logistic regression model outputs
Outcome	Predictor group	Variable / category	Reference / unit	β	SE	Wald z	OR	95% CI	P
Stop	Plant species	CK	Reference	—	—	—	1	—	—
Avoid	Plant species	CK	Reference	—	—	—	1	—	—
Stop	Plant species	Cp	vs CK	0.351	0.104	3.367	1.42	1.16–1.74	<0.001
Avoid	Plant species	Cp	vs CK	-1.05	0.339	-3.096	0.35	0.18–0.68	0.002
Stop	Plant species	Gj	vs CK	0.577	0.079	7.298	1.78	1.52–2.08	<0.001
Avoid	Plant species	Gj	vs CK	-1.204	0.362	-3.326	0.3	0.15–0.61	<0.001
Stop	Plant species	Of	vs CK	0.737	0.101	7.277	2.09	1.71–2.55	<0.001
Avoid	Plant species	Of	vs CK	-0.4	0.12	-3.325	0.67	0.53–0.85	<0.001
Stop	Plant species	Pm	vs CK	0.166	0.079	2.11	1.18	1.02–1.39	0.026
Avoid	Plant species	Pm	vs CK	-0.916	0.337	-2.717	0.4	0.21–0.77	0.007
Stop	Plant species	Ps	vs CK	-0.462	0.356	-1.299	0.63	0.31–1.27	0.194
Avoid	Plant species	Ps	vs CK	0.788	0.274	2.881	2.2	1.29–3.76	0.004
Stop	Plant species	So	vs CK	-0.03	0.318	-0.096	0.97	0.52–1.81	0.924
Avoid	Plant species	So	vs CK	0.247	0.132	1.863	1.28	0.99–1.66	0.062
Stop	Space type	tree–shrub–herb community	Reference	—	—	—	1	—	—
Avoid	Space type	tree–shrub–herb community	Reference	—	—	—	1	—	—
Stop	Space type	Lawn	vs tree–shrub–herb community	0.765	0.219	3.499	2.15	1.40–3.30	<0.001
Avoid	Space type	Lawn	vs tree–shrub–herb community	-0.511	0.226	-2.265	0.6	0.39–0.93	0.024
Stop	Space type	Open woodland–grass	vs tree–shrub–herb community	0.372	0.192	1.937	1.45	1.00–2.11	0.053
Avoid	Space type	Open woodland–grass	vs tree–shrub–herb community	-0.288	0.261	-1.104	0.75	0.45–1.25	0.27
Stop	Odor characteristics	Log dominant OAV	per one-unit increase	0.788	0.348	2.267	2.2	1.11–4.35	0.023
Avoid	Odor characteristics	Log dominant OAV	per one-unit increase	0.01	0.231	0.043	1.01	0.64–1.59	0.966
Stop	Odor characteristics	Odor positive	1 vs 0	1.138	0.28	4.06	3.12	1.80–5.40	<0.001
Avoid	Odor characteristics	Odor positive	1 vs 0	-0.673	0.32	-2.107	0.51	0.27–0.95	0.035
Stop	Odor characteristics	Odor negative	1 vs 0	0.02	0.144	0.137	1.02	0.77–1.35	0.891
Avoid	Odor characteristics	Odor negative	1 vs 0	0.802	0.235	3.415	2.23	1.41–3.53	<0.001
Stop	Semantic perception	Weak–Strong	per one-unit increase	1.227	0.198	6.193	3.41	2.31–5.03	<0.001
Avoid	Semantic perception	Weak–Strong	per one-unit increase	-0.799	0.192	-4.153	0.45	0.31–0.66	<0.001
Stop	Semantic perception	Tense–Relaxed	per one-unit increase	0.14	0.192	0.726	1.15	0.79–1.68	0.468
Avoid	Semantic perception	Tense–Relaxed	per one-unit increase	-0.511	0.202	-2.526	0.6	0.40–0.89	0.012
Stop	Semantic perception	Unpleasant–Pleasant	per one-unit increase	1.573	0.274	5.738	4.82	2.82–8.25	<0.001
Avoid	Semantic perception	Unpleasant–Pleasant	per one-unit increase	-0.248	0.125	-1.982	0.78	0.61–1.00	0.047
